# Supplementary material for: Investigating the role of undercoordinated Pt sites at the surface of layered PtTe2 for methanol decomposition
Source: Nat Commun. 2024 Jan 22;15:653. doi: 10.1038/s41467-024-44840-z (PMC10803346; doi:10.1038/s41467-024-44840-z)
Supplement: Supplementary file 3 — Source Data [file 41467_2024_44840_MOESM3_ESM.xlsx]

## Sheet: Fig. 1f
Distance (nm)	Height (nm)
0	0.07785
0.05864	0.08735
0.11728	0.10221
0.17591	0.11141
0.23455	0.10988
0.29319	0.09838
0.35183	0.08369
0.41046	0.07394
0.4691	0.07352
0.52774	0.08143
0.58638	0.09223
0.64501	0.09958
0.70365	0.09992
0.76229	0.09368
0.82093	0.08443
0.87957	0.0779
0.9382	0.07866
0.99684	0.08626
1.05548	0.09562
1.11412	0.10006
1.17275	0.09643
1.23139	0.08362
1.29003	0.0646
1.34867	0.04532
1.40731	0.03196
1.46594	0.02764
1.52458	0.03035
1.58322	0.03445
1.64186	0.03388
1.70049	0.0255
1.75913	0.01363
1.81777	0.00607
1.87641	0.00979
1.93504	0.02705
1.99368	0.05323
2.05232	0.07849
2.11096	0.09428
2.1696	0.09722
2.22823	0.09096
2.28687	0.07924
2.34551	0.0754
2.40415	0.08191
2.46278	0.09509
2.52142	0.10947
2.58006	0.11256
2.6387	0.10199
2.69733	0.08532
2.75597	0.0725
2.81461	0.07121
2.87325	0.08237
2.93189	0.09979
2.99052	0.11404
3.04916	0.11544
3.1078	0.10379
3.16644	0.08655
3.22507	0.0747
3.28371	0.07553
3.34235	0.0872
3.40099	0.09866
3.45963	0.10227
3.51826	0.09424
3.5769	0.07865
3.63554	0.06536
3.69418	0.06289
3.75281	0.07348
3.81145	0.09138
3.87009	0.10615
3.92873	0.11045
3.98736	0.10334
4.046	0.09075

## Sheet: Fig. 2a
Binding energy (eV) (as-cleaved)	Exp. Data	Pt-Te	Fitted curve	Binding energy (eV) After Ar+ bombardment (0.5 keV, 3min)	Exp. Data	Pt-Te	Ptuc	Fitted curve
78.908	359.369	10.1587	10.1587	79.1	230.579	9.79002	0.0812	9.87122
78.883	312.577	11.1575	11.1575	79.075	102.239	10.7017	0.08994	10.7916
78.858	568.741	12.253	12.253	79.05	13.7452	11.6929	0.09958	11.7925
78.833	397.861	13.4543	13.4543	79.025	162.394	12.7701	0.1102	12.8803
78.808	162.937	14.7713	14.7713	79	461.701	13.9404	0.12189	14.0623
78.783	407.97	16.2152	16.2152	78.975	462.339	15.211	0.13476	15.3458
78.758	-140.041	17.7977	17.7977	78.95	95.3925	16.5901	0.14891	16.739
78.733	242.907	19.532	19.532	78.925	64.2382	18.0861	0.16446	18.2506
78.708	-88.1882	21.4323	21.4323	78.9	-79.0962	19.7084	0.18156	19.8899
78.683	56.6754	23.5141	23.5141	78.875	243.768	21.4667	0.20033	21.667
78.658	173.498	25.7943	25.7943	78.85	192.29	23.3715	0.22094	23.5925
78.633	132.28	28.2914	28.2914	78.825	263.769	25.4343	0.24356	25.6779
78.608	-46.978	31.0257	31.0257	78.8	272.392	27.6672	0.26836	27.9355
78.583	-212.275	34.0189	34.0189	78.775	81.6747	30.083	0.29554	30.3785
78.558	-155.611	37.2953	37.2953	78.75	-38.113	32.6957	0.32532	33.021
78.533	-158.985	40.8807	40.8807	78.725	205.597	35.5201	0.35794	35.878
78.508	590.604	44.8036	44.8036	78.7	-277.06	38.572	0.39364	38.9656
78.483	230.157	49.095	49.095	78.675	190.268	41.8684	0.43269	42.3011
78.458	310.675	53.7887	53.7887	78.65	-39.041	45.4274	0.47539	45.9028
78.433	45.1573	58.9213	58.9213	78.625	221.501	49.2683	0.52207	49.7903
78.408	31.6066	64.5327	64.5327	78.6	678.65	53.4116	0.57306	53.9847
78.383	242.023	70.6666	70.6666	78.575	422.948	57.8795	0.62873	58.5082
78.358	158.409	77.37	77.37	78.55	189.531	62.6952	0.68949	63.3847
78.333	-216.236	84.6945	84.6945	78.525	380.425	67.884	0.75577	68.6397
78.308	-18.909	92.6959	92.6959	78.5	-182.746	73.4723	0.82804	74.3003
78.283	54.3904	101.435	101.435	78.475	-358.092	79.4886	0.90681	80.3954
78.258	80.6642	110.978	110.978	78.45	149.661	85.9631	0.99261	86.9557
78.233	-67.0861	121.396	121.396	78.425	312.133	92.9281	1.08603	94.0141
78.208	53.1415	132.768	132.768	78.4	108.379	100.418	1.1877	101.605
78.183	-194.651	145.178	145.178	78.375	128.941	108.469	1.29829	109.767
78.158	-34.462	158.717	158.717	78.35	-26.18	117.12	1.41854	118.538
78.133	285.711	173.486	173.486	78.325	-292.795	126.412	1.54923	127.961
78.108	15.8716	189.593	189.593	78.3	296.666	136.389	1.6912	138.081
78.083	-193.979	207.154	207.154	78.275	208.418	147.099	1.84535	148.944
78.058	436.163	226.297	226.297	78.25	33.6803	158.59	2.01266	160.603
78.033	-68.7002	247.16	247.16	78.225	162.318	170.915	2.19415	173.109
78.008	-177.564	269.893	269.893	78.2	283.521	184.131	2.39096	186.522
77.983	347.574	294.656	294.656	78.175	-462.168	198.296	2.60427	200.901
77.958	261.719	321.626	321.626	78.15	-34.8839	213.475	2.83536	216.31
77.933	570.875	350.992	350.992	78.125	145.105	229.734	3.08561	232.82
77.908	403.046	382.96	382.96	78.1	269.693	247.145	3.35649	250.501
77.883	288.237	417.753	417.753	78.075	-217.202	265.783	3.64958	269.432
77.858	511.455	455.611	455.611	78.05	646.587	285.729	3.96654	289.695
77.833	164.704	496.795	496.795	78.025	534.032	307.068	4.30919	311.377
77.808	315.992	541.587	541.587	78	510.002	329.891	4.67944	334.57
77.783	307.324	590.292	590.292	77.975	123.821	354.294	5.07935	359.373
77.758	366.71	643.238	643.238	77.95	568.736	380.38	5.51111	385.891
77.733	193.156	700.783	700.783	77.925	401.506	408.257	5.97707	414.234
77.708	869.672	763.311	763.311	77.9	574.159	438.04	6.47973	444.519
77.683	1314.27	831.238	831.238	77.875	811.699	469.851	7.02176	476.873
77.658	1024.95	905.013	905.013	77.85	407.371	503.821	7.60599	511.427
77.633	1230.74	985.122	985.122	77.825	648.341	540.087	8.23547	548.323
77.608	1143.63	1072.09	1072.09	77.8	804.882	578.797	8.91343	587.71
77.583	992.656	1166.48	1166.48	77.775	602.672	620.105	9.64331	629.749
77.558	1150.82	1268.9	1268.9	77.75	689.012	664.178	10.4288	674.607
77.533	945.135	1380.01	1380.01	77.725	1211.88	711.191	11.2737	722.465
77.508	1197.62	1500.52	1500.52	77.7	623.979	761.332	12.1824	773.514
77.483	1634.3	1631.21	1631.21	77.675	694.912	814.798	13.1591	827.958
77.458	2105.19	1772.89	1772.89	77.65	875.357	871.803	14.2086	886.011
77.433	2071.3	1926.45	1926.45	77.625	666.67	932.57	15.3359	947.906
77.408	2633.67	2092.87	2092.87	77.6	1376.96	997.34	16.5463	1013.89
77.383	2153.31	2273.17	2273.17	77.575	1230.57	1066.37	17.8456	1084.21
77.358	2845.25	2468.47	2468.47	77.55	1069.38	1139.93	19.2396	1159.17
77.333	2372.52	2679.98	2679.98	77.525	771.111	1218.3	20.7349	1239.04
77.308	2296.16	2909	2909	77.5	1337.79	1301.81	22.3382	1324.15
77.283	3234.18	3156.91	3156.91	77.475	1152.54	1390.77	24.0567	1414.83
77.258	3943.64	3425.24	3425.24	77.45	1650.49	1485.55	25.8981	1511.45
77.233	3999.56	3715.59	3715.59	77.425	1834.35	1586.51	27.8706	1614.38
77.208	4583.99	4029.72	4029.72	77.4	2317.66	1694.06	29.9828	1724.04
77.183	4729.98	4369.51	4369.51	77.375	2213.93	1808.63	32.2439	1840.87
77.158	5322.57	4736.97	4736.97	77.35	2400.2	1930.67	34.6637	1965.33
77.133	5005.81	5134.29	5134.29	77.325	1567.01	2060.69	37.2525	2097.94
77.108	4972.76	5563.81	5563.81	77.3	2203.57	2199.2	40.0213	2239.22
77.083	5507.48	6028.05	6028.05	77.275	2407.18	2346.78	42.9819	2389.76
77.058	6491.03	6529.72	6529.72	77.25	2845.43	2504.03	46.1465	2550.17
77.033	7094.49	7071.71	7071.71	77.225	3051.43	2671.6	49.5284	2721.13
77.008	7423.94	7657.16	7657.16	77.2	2959.66	2850.2	53.1416	2903.34
76.983	7815.44	8289.41	8289.41	77.175	3215.4	3040.58	57.0009	3097.58
76.958	9551.1	8972.06	8972.06	77.15	3353.13	3243.55	61.122	3304.67
76.933	10131	9708.93	9708.93	77.125	3449.89	3459.99	65.5217	3525.51
76.908	9598.25	10504.2	10504.2	77.1	3718.54	3690.84	70.2178	3761.06
76.883	10827	11362.1	11362.1	77.075	4304.36	3937.13	75.2293	4012.36
76.858	11647.2	12287.5	12287.5	77.05	4883.04	4199.95	80.576	4280.52
76.833	12465.2	13285.2	13285.2	77.025	4426.24	4480.49	86.2795	4566.77
76.808	14524	14360.6	14360.6	77	4781.28	4780.05	92.3624	4872.42
76.783	15449.8	15519.2	15519.2	76.975	4931.95	5100.03	98.8488	5198.88
76.758	15856.8	16766.9	16766.9	76.95	6063.43	5441.94	105.764	5547.71
76.733	19091	18109.8	18109.8	76.925	5860.87	5807.43	113.137	5920.56
76.708	19019.8	19554.3	19554.3	76.9	6431.06	6198.28	120.994	6319.27
76.683	21112.2	21107	21107	76.875	6792.28	6616.44	129.368	6745.81
76.658	22413.4	22774.7	22774.7	76.85	6810.78	7064.03	138.292	7202.33
76.633	24232.8	24564.2	24564.2	76.825	7791.32	7543.36	147.801	7691.16
76.608	26211.5	26482.2	26482.2	76.8	7715.71	8056.92	157.931	8214.85
76.583	28444.8	28535.4	28535.4	76.775	7977.23	8607.46	168.724	8776.18
76.558	30406.9	30729.9	30729.9	76.75	9196.2	9197.97	180.222	9378.19
76.533	33972.1	33071.4	33071.4	76.725	9096.99	9831.7	192.47	10024.2
76.508	36239.6	35564.6	35564.6	76.7	10081	10512.2	205.518	10717.7
76.483	37787.8	38212.6	38212.6	76.675	10923.3	11243.4	219.417	11462.8
76.458	40839	41017.3	41017.3	76.65	11284.1	12029.5	234.223	12263.7
76.433	45057.4	43977.7	43977.7	76.625	12107.4	12875	249.996	13125
76.408	48419.3	47090.3	47090.3	76.6	12348.6	13785.2	266.8	14052
76.383	50335.1	50347.6	50347.6	76.575	13197.8	14765.3	284.704	15050
76.358	54508	53737.9	53737.9	76.55	15028.6	15821.5	303.781	16125.3
76.333	57641.2	57243.7	57243.7	76.525	16425.6	16960	324.11	17284.2
76.308	62254.1	60841.7	60841.7	76.5	16736.8	18188	345.777	18533.8
76.283	64557.7	64501.1	64501.1	76.475	18446.3	19512.9	368.874	19881.7
76.258	66820.3	68183.6	68183.6	76.45	20245.9	20942.6	393.497	21336.1
76.233	71175.8	71842.4	71842.4	76.425	21060.8	22485.8	419.755	22905.6
76.208	74970.4	75422.7	75422.7	76.4	23722.3	24151.4	447.761	24599.2
76.183	78366.7	78861.9	78861.9	76.375	24876.5	25948.8	477.64	26426.4
76.158	82022.7	82090.7	82090.7	76.35	28011.3	27887.4	509.524	28396.9
76.133	82785	85035.6	85035.6	76.325	30022.2	29976.8	543.559	30520.3
76.108	86704	87621.2	87621.2	76.3	32173.5	32226.2	579.901	32806.1
76.083	89157.1	89774.2	89774.2	76.275	34709.5	34644	618.72	35262.8
76.058	91793.7	91427.5	91427.5	76.25	36645.2	37237.5	660.199	37897.7
76.033	89490.8	92524	92524	76.225	41564.5	40011.7	704.539	40716.3
76.008	90656.3	93021.7	93021.7	76.2	44327.9	42968.7	751.956	43720.7
75.983	92522.4	92895.9	92895.9	76.175	48282.9	46106.3	802.686	46909
75.958	89432.7	92142.1	92142.1	76.15	51435.1	49416.6	856.986	50273.6
75.933	89667.3	90776.4	90776.4	76.125	55995.6	52884.5	915.136	53799.7
75.908	87305	88834.2	88834.2	76.1	60608.5	56485.7	977.439	57463.1
75.883	86204.7	86368.3	86368.3	76.075	64463.1	60184.9	1044.23	61229.1
75.858	84372.6	83444.5	83444.5	76.05	67522.4	63934	1115.87	65049.8
75.833	81660.7	80137.9	80137.9	76.025	71514.2	67671.2	1192.75	68863.9
75.808	77488.4	76528.1	76528.1	76	74690.5	71320.6	1275.31	72595.9
75.783	73806.1	72694.9	72694.9	75.975	77518.8	74793.1	1364.01	76157.1
75.758	71275.3	68714.9	68714.9	75.95	80440.9	77989.4	1459.37	79448.8
75.733	66862.9	64658.8	64658.8	75.925	83531.3	80805	1561.96	82366.9
75.708	63000.6	60589	60589	75.9	84732.2	83136.4	1672.37	84808.8
75.683	59674.4	56559.4	56559.4	75.875	85055.9	84890	1791.28	86681.3
75.658	55554.3	52614.3	52614.3	75.85	86355.7	85990.2	1919.41	87909.6
75.633	49960.5	48789.2	48789.2	75.825	87148.5	86387.3	2057.54	88444.8
75.608	46102.1	45111.3	45111.3	75.8	86217.1	86062.9	2206.51	88269.4
75.583	42512.4	41600.1	41600.1	75.775	88177.6	85032.2	2367.24	87399.4
75.558	38114.6	38268.9	38268.9	75.75	83545.4	83341.8	2540.69	85882.5
75.533	35616.2	35125.4	35125.4	75.725	83088.7	81065.2	2727.91	83793.1
75.508	32257.3	32173	32173	75.7	80166.7	78294.6	2929.97	81224.6
75.483	30018.3	29411.4	29411.4	75.675	78666.9	75132.9	3148.02	78280.9
75.458	26727.5	26837.6	26837.6	75.65	74386.6	71684.7	3383.2	75067.9
75.433	24339.3	24446.4	24446.4	75.625	71331.7	68050.3	3636.68	71687
75.408	21361	22231.3	22231.3	75.6	69047.9	64319.9	3909.57	68229.4
75.383	18800.8	20184.4	20184.4	75.575	64860.1	60570.7	4202.9	64773.6
75.358	17479	18297.6	18297.6	75.55	60796	56866.1	4517.53	61383.6
75.333	15392	16561.9	16561.9	75.525	59394.8	53255.3	4854.09	58109.4
75.308	14866	14968.4	14968.4	75.5	56275.6	49775	5212.81	54987.9
75.283	13157.2	13508.2	13508.2	75.475	53046	46450.5	5593.45	52044
75.258	11872.8	12172.7	12172.7	75.45	50942	43297.8	5995.05	49292.8
75.233	10735.1	10953.1	10953.1	75.425	47073.3	40325.3	6415.76	46741.1
75.208	9741.3	9841.46	9841.46	75.4	45073.2	37535.8	6852.65	44388.5
75.183	8561.55	8829.8	8829.8	75.375	42812.3	34927.7	7301.41	42229.1
75.158	7573.02	7910.71	7910.71	75.35	42119.9	32495.9	7756.24	40252.2
75.133	7318.88	7077.13	7077.13	75.325	38720.4	30233.8	8209.63	38443.4
75.108	5757.28	6322.42	6322.42	75.3	36730.3	28132.8	8652.35	36785.1
75.083	5130.35	5640.35	5640.35	75.275	34516.6	26183.8	9073.62	35257.4
75.058	4946.23	5025.07	5025.07	75.25	33145.2	24377.4	9461.39	33838.8
75.033	4478.01	4471.14	4471.14	75.225	32266.6	22704.1	9802.96	32507
75.008	3870.82	3973.46	3973.46	75.2	30591.3	21154.4	10085.8	31240.2
74.983	3342.75	3527.33	3527.33	75.175	28200.3	19719.5	10298.5	30018.1
74.958	3308.89	3128.37	3128.37	75.15	28369.4	18390.9	10432	28822.9
74.933	2784.32	2772.51	2772.51	75.125	27158.1	17160.4	10480.2	27640.5
74.908	2383.11	2456.01	2456.01	75.1	25744.7	16020.5	10440.8	26461.3
74.883	2193.34	2175.43	2175.43	75.075	24744.1	14964.4	10315.7	25280.1
74.858	1883.06	1927.58	1927.58	75.05	23669.9	13985.4	10110.7	24096.1
74.833	1845.34	1709.57	1709.57	75.025	22876.1	13077.8	9834.47	22912.3
74.808	1458.22	1518.72	1518.72	75	20746.4	12235.9	9498.34	21734.3
74.783	1635.76	1352.61	1352.61	74.975	20395.1	11454.9	9114.75	20569.6
74.758	1357.99	1209.03	1209.03	74.95	19862.6	10730	8696.42	19426.4
74.733	783.96	1085.98	1085.98	74.925	17631.6	10057.1	8255.49	18312.6
74.708	1054.7	981.666	981.666	74.9	16941.8	9432.34	7802.91	17235.2
74.683	1345.25	894.469	894.469	74.875	15943.3	8852.18	7348.05	16200.2
74.658	1049.63	822.949	822.949	74.85	15163.8	8313.41	6898.6	15212
74.633	998.876	765.836	765.836	74.825	14174.4	7813.12	6460.54	14273.7
74.608	352.011	722.012	722.012	74.8	13713.7	7348.61	6038.3	13386.9
74.583	823.058	690.51	690.51	74.775	12176.2	6917.46	5634.95	12552.4
74.558	1115.04	670.506	670.506	74.75	11474.2	6517.43	5252.45	11769.9
74.533	491.974	661.306	661.306	74.725	10807.8	6146.49	4891.81	11038.3
74.508	435.884	662.348	662.348	74.7	10395.2	5802.8	4553.36	10356.2
74.483	925.787	673.187	673.187	74.675	9833.21	5484.66	4236.91	9721.57
74.458	732.701	693.499	693.499	74.65	8980.59	5190.55	3941.87	9132.42
74.433	563.641	723.07	723.07	74.625	9319.16	4919.07	3667.39	8586.46
74.408	691.627	761.793	761.793	74.6	8120.61	4668.95	3412.46	8081.41
74.383	518.673	809.67	809.67	74.575	8772.13	4439.05	3175.97	7615.01
74.358	784.798	866.801	866.801	74.55	7758.24	4228.31	2956.77	7185.08
74.333	1377.02	933.388	933.388	74.525	7366.81	4035.82	2753.71	6789.52
74.308	1451.35	1009.73	1009.73	74.5	6883.7	3860.71	2565.65	6426.36
74.283	1561.81	1096.24	1096.24	74.475	6875.16	3702.24	2391.51	6093.74
74.258	758.425	1193.4	1193.4	74.45	6154.75	3559.72	2230.24	5789.97
74.233	1510.21	1301.82	1301.82	74.425	6023.16	3432.57	2080.88	5513.45
74.208	700.178	1422.19	1422.19	74.4	5977.74	3320.26	1942.52	5262.77
74.183	1884.36	1555.31	1555.31	74.375	5979.32	3222.32	1814.3	5036.62
74.158	1884.78	1702.11	1702.11	74.35	5278.6	3138.38	1695.44	4833.82
74.133	1797.47	1863.58	1863.58	74.325	5232.38	3068.11	1585.22	4653.32
74.108	2604.44	2040.88	2040.88	74.3	5087.97	3011.23	1482.97	4494.2
74.083	2495.73	2235.24	2235.24	74.275	4893.38	2967.55	1388.09	4355.64
74.058	2643.37	2448.06	2448.06	74.25	4770.25	2936.91	1300.02	4236.93
74.033	2629.39	2680.83	2680.83	74.225	5259.82	2919.21	1218.24	4137.46
74.008	3010.84	2935.22	2935.22	74.2	5071.57	2914.43	1142.29	4056.72
73.983	2743.75	3213.03	3213.03	74.175	5072.42	2922.58	1071.74	3994.32
73.958	3957.17	3516.21	3516.21	74.15	4369.83	2943.72	1006.2	3949.92
73.933	4632.14	3846.9	3846.9	74.125	4852.32	2977.99	945.311	3923.3
73.908	4072.71	4207.41	4207.41	74.1	4458.43	3025.56	888.749	3914.31
73.883	4563.95	4600.25	4600.25	74.075	4588.86	3086.68	836.217	3922.89
73.858	5026.91	5028.14	5028.14	74.05	4644.99	3161.64	787.443	3949.08
73.833	6110.65	5494.01	5494.01	74.025	4774.8	3250.8	742.181	3992.98
73.808	5660.25	6001.04	6001.04	74	4415.48	3354.58	700.205	4054.78
73.783	6280.79	6552.67	6552.67	73.975	4681.24	3473.46	661.308	4134.77
73.758	8038.34	7152.6	7152.6	73.95	4848.46	3608.01	625.304	4233.31
73.733	8550.01	7804.85	7804.85	73.925	4504.32	3758.83	592.02	4350.85
73.708	8417.88	8513.73	8513.73	73.9	4835.33	3926.64	561.303	4487.94
73.683	9178.06	9283.9	9283.9	73.875	4971.24	4112.21	533.011	4645.22
73.658	10110.7	10120.4	10120.4	73.85	4780.33	4316.41	507.015	4823.42
73.633	10539.8	11028.6	11028.6	73.825	4783.56	4540.19	483.2	5023.4
73.608	12258.7	12014.3	12014.3	73.8	4947.18	4784.63	461.462	5246.09
73.583	13246.3	13083.7	13083.7	73.775	5260.4	5050.87	441.706	5492.57
73.558	14133	14243.7	14243.7	73.75	5739.47	5340.19	423.848	5764.04
73.533	14896.8	15501.2	15501.2	73.725	5413.48	5654.01	407.813	6061.82
73.508	16641	16864	16864	73.7	6246.65	5993.85	393.535	6387.38
73.483	17961.6	18340.3	18340.3	73.675	6653.19	6361.4	380.955	6742.35
73.458	19017.1	19938.7	19938.7	73.65	7931.13	6758.5	370.024	7128.53
73.433	22078.5	21668.4	21668.4	73.625	7667.66	7187.18	360.698	7547.88
73.408	23296.1	23539.3	23539.3	73.6	7519.58	7649.64	352.941	8002.58
73.383	24800.2	25561.4	25561.4	73.575	8177.47	8148.31	346.725	8495.04
73.358	26703.1	27745.6	27745.6	73.55	8378.55	8685.83	342.027	9027.86
73.333	29829.1	30102.7	30102.7	73.525	9317.46	9265.12	338.832	9603.95
73.308	32259.4	32644.2	32644.2	73.5	9501	9889.34	337.13	10226.5
73.283	35168.5	35381.4	35381.4	73.475	9803.57	10562	336.919	10898.9
73.258	39524.7	38325.7	38325.7	73.45	10910.4	11286.9	338.202	11625.1
73.233	42340.4	41488.3	41488.3	73.425	11712	12068.3	340.989	12409.2
73.208	45148	44879.3	44879.3	73.4	11930.1	12910.7	345.295	13256
73.183	48871.9	48508.2	48508.2	73.375	12978.4	13819.2	351.145	14170.3
73.158	54624.7	52382.4	52382.4	73.35	14290.6	14799.3	358.565	15157.9
73.133	56058.7	56507.3	56507.3	73.325	15133.1	15857.2	367.594	16224.8
73.108	61905.4	60884.7	60884.7	73.3	15806	16999.6	378.274	17377.8
73.083	66125.3	65512.4	65512.4	73.275	16926.3	18233.6	390.655	18624.3
73.058	73059.8	70382.8	70382.8	73.25	17773.2	19567.5	404.795	19972.3
73.033	75220.6	75481.4	75481.4	73.225	19173.1	21009.9	420.761	21430.7
73.008	83079.9	80785.6	80785.6	73.2	21842.3	22570.5	438.627	23009.1
72.983	89404.2	86263	86263	73.175	22639.3	24259.8	458.476	24718.3
72.958	93465.8	91869.6	91869.6	73.15	25149.8	26089.2	480.402	26569.6
72.933	99146	97549.2	97549.2	73.125	26460.6	28070.9	504.507	28575.5
72.908	103217	103231	103231	73.1	28430.1	30218.5	530.907	30749.4
72.883	108759	108832	108832	73.075	31091.4	32545.9	559.726	33105.6
72.858	113595	114253	114253	73.05	34582	35068.4	591.104	35659.5
72.833	118836	119385	119385	73.025	37337.3	37801.7	625.192	38426.9
72.808	122553	124108	124108	73	40959.5	40762.1	662.159	41424.3
72.783	126646	128301	128301	72.975	45038.2	43966	702.187	44668.2
72.758	131538	131842	131842	72.95	47552.1	47429.3	745.477	48174.8
72.733	132486	134617	134617	72.925	52446	51166.7	792.251	51959
72.708	133513	136531	136531	72.9	57692.5	55190.7	842.75	56033.5
72.683	134409	137509	137509	72.875	61868.5	59510.2	897.237	60407.5
72.658	136110	137509	137509	72.85	68227	64128.6	956.004	65084.6
72.633	134993	136519	136519	72.825	72744	69041.5	1019.37	70060.9
72.608	135268	134564	134564	72.8	79368.6	74234.2	1087.67	75321.9
72.583	130750	131699	131699	72.775	85002.4	79678.3	1161.31	80839.6
72.558	127305	128009	128009	72.75	89874.3	85328.2	1240.69	86568.9
72.533	125049	123602	123602	72.725	96638.4	91117.8	1326.28	92444.1
72.508	119492	118599	118599	72.7	103573	96957.4	1418.57	98376
72.483	115446	113129	113129	72.675	107375	102732	1518.13	104250
72.458	110521	107320	107320	72.65	112504	108302	1625.56	109927
72.433	103598	101295	101295	72.625	117782	113505	1741.53	115246
72.408	98270.3	95165.1	95165.1	72.6	120481	118165	1866.77	120032
72.383	91997.1	89027.6	89027.6	72.575	122505	122103	2002.09	124105
72.358	85225.4	82965.8	82965.8	72.55	126199	125149	2148.36	127297
72.333	77871.4	77047.3	77047.3	72.525	127023	127162	2306.56	129468
72.308	73379.3	71325.1	71325.1	72.5	127579	128043	2477.73	130520
72.283	65952.4	65838.8	65838.8	72.475	125831	127746	2663.02	130409
72.258	61528.1	60616.4	60616.4	72.45	125183	126288	2863.69	129152
72.233	55544.9	55675.8	55675.8	72.425	123159	123741	3081.09	126822
72.208	50470.1	51026.5	51026.5	72.4	119544	120227	3316.68	123544
72.183	45813.4	46671.5	46671.5	72.375	117267	115904	3572.03	119476
72.158	41587.2	42608.5	42608.5	72.35	112642	110948	3848.77	114797
72.133	36276	38831	38831	72.325	108117	105539	4148.66	109687
72.108	33427.2	35329.8	35329.8	72.3	104845	99845.7	4473.47	104319
72.083	30081.5	32093.5	32093.5	72.275	99484.6	94020.7	4825	98845.7
72.058	27380.1	29109.2	29109.2	72.25	94636.4	88191.4	5205	93396.4
72.033	24565.6	26363.5	26363.5	72.225	88571.6	82460.1	5615.08	88075.1
72.008	21676.4	23842.2	23842.2	72.2	85772.3	76904.2	6056.61	82960.8
71.983	19680.8	21531.3	21531.3	72.175	78771.1	71579.2	6530.57	78109.7
71.958	17334.1	19416.8	19416.8	72.15	75989.9	66521.5	7037.32	73558.8
71.933	16000.9	17485.3	17485.3	72.125	73533.7	61752.4	7576.4	69328.8
71.908	14826.3	15723.5	15723.5	72.1	67978	57280.9	8146.19	65427.1
71.883	13428.6	14119.1	14119.1	72.075	64578.6	53107.2	8743.56	61850.8
71.858	12465.2	12660.1	12660.1	72.05	59996.6	49224.9	9363.52	58588.4
71.833	10818.2	11335.2	11335.2	72.025	56046.6	45623.1	9998.81	55621.9
71.808	10092.9	10133.9	10133.9	72	54496.6	42288.1	10639.6	52927.7
71.783	8558.57	9046.18	9046.18	71.975	51440.7	39204.2	11273.2	50477.5
71.758	7887.33	8062.74	8062.74	71.95	48467.2	36355.4	11884.4	48239.8
71.733	7340.38	7174.88	7174.88	71.925	46843.7	33725.2	12455.4	46180.6
71.708	6565.88	6374.51	6374.51	71.9	44042.9	31297.5	12966.7	44264.2
71.683	5894	5654.11	5654.11	71.875	42929.7	29056.9	13398.8	42455.7
71.658	5528.86	5006.69	5006.69	71.85	40201	26988.5	13733	40721.6
71.633	4903.6	4425.79	4425.79	71.825	37962.8	25078.7	13953.9	39032.7
71.608	4693.32	3905.41	3905.41	71.8	36762.5	23314.6	14050.5	37365.2
71.583	4010.14	3440.03	3440.03	71.775	34915.8	21684.3	14018	35702.3
71.558	3699.15	3024.54	3024.54	71.75	33266.4	20176.8	13858	34034.8
71.533	3300.44	2654.25	2654.25	71.725	31955.6	18782	13578.5	32360.5
71.508	3357.08	2324.83	2324.83	71.7	30549	17490.7	13192.9	30683.7
71.483	2799.14	2032.3	2032.3	71.675	28668.8	16294.5	12718.6	29013
71.458	2483.7	1773.03	1773.03	71.65	26613	15185.5	12174.7	27360.2
71.433	2485.8	1543.68	1543.68	71.625	24527.6	14156.9	11581.1	25738
71.408	2118.5	1341.2	1341.2	71.6	23501.7	13202.1	10956.4	24158.5
71.383	2499.85	1162.8	1162.8	71.575	21838.9	12315.4	10317.2	22632.6
71.358	1908.88	1005.95	1005.95	71.55	20520.9	11491.2	9677.52	21168.8
71.333	1706.65	868.336	868.336	71.525	19461.4	10724.9	9048.6	19773.5
71.308	1832.17	747.859	747.859	71.5	17681.2	10011.9	8438.93	18450.8
71.283	1665.48	642.62	642.62	71.475	16683.3	9348.08	7854.6	17202.7
71.258	1803.61	550.901	550.901	71.45	15651.5	8729.82	7299.61	16029.4
71.233	1337.57	471.149	471.149	71.425	14794	8153.67	6776.28	14929.9
71.208	683.4	401.967	401.967	71.4	13516.3	7616.51	6285.61	13902.1
71.183	1385.11	342.098	342.098	71.375	13103.6	7115.51	5827.62	12943.1
71.158	974.706	290.417	290.417	71.35	12236.4	6648.02	5401.6	12049.6
71.133	1071.22	245.914	245.914	71.325	11151.9	6211.64	5006.36	11218
71.108	987.648	207.69	207.69	71.3	10276.6	5804.16	4640.4	10444.6
71.083	699.013	174.946	174.946	71.275	10174	5423.55	4302	9725.55
71.058	686.32	146.969	146.969	71.25	9067.88	5067.93	3989.39	9057.32
71.033	136.578	123.13	123.13	71.225	8892.04	4735.56	3700.77	8436.33
71.008	418.795	102.872	102.872	71.2	8003.98	4424.86	3434.37	7859.24
70.983	539.976	85.7051	85.7051	71.175	7356.47	4134.36	3188.5	7322.85
70.958	752.127	71.1992	71.1992	71.15	7119.13	3862.68	2961.53	6824.21
70.933	549.252	58.977	58.977	71.125	6374.45	3608.57	2751.97	6360.54
70.908	330.356	48.709	48.709	71.1	5938.01	3370.86	2558.38	5929.25
70.883	632.442	40.1085	40.1085	71.075	6044.31	3148.47	2379.48	5527.95
70.858	165.512	32.9263	32.9263	71.05	5642.7	2940.39	2214.06	5154.45
70.833	-78.4297	26.947	26.947	71.025	5306.19	2745.68	2061	4806.69
70.808	-99.3823	21.9846	21.9846	71	4867.93	2563.49	1919.31	4482.79
70.783	-0.34352	17.8791	17.8791	70.975	4979.28	2392.99	1788.04	4181.03
70.758	80.688	14.4936	14.4936	70.95	4490.28	2233.44	1666.35	3899.8
70.733	23.7136	11.7108	11.7108	70.925	3873.92	2084.15	1553.48	3637.62
70.708	0.73421	9.43095	9.43095	70.9	4303.2	1944.44	1448.71	3393.15
70.683	205.751	7.56946	7.56946	70.875	3926.78	1813.72	1351.4	3165.12
70.658	140.764	6.05471	6.05471	70.85	3319.69	1691.42	1260.97	2952.39
70.633	235.775	4.82637	4.82637	70.825	3123.17	1577	1176.87	2753.88
70.608	-123.217	3.83376	3.83376	70.8	2765.6	1469.97	1098.63	2568.6
70.583	-277.21	3.03448	3.03448	70.775	2655.78	1369.86	1025.79	2395.66
70.558	-249.204	2.39321	2.39321	70.75	2545.09	1276.24	957.947	2234.19
70.533	-138.2	1.88057	1.88057	70.725	2489.61	1188.7	894.725	2083.43
70.508	-261.197	1.47228	1.47228	70.7	1954.22	1106.86	835.782	1942.64
70.483	-343.194	1.14831	1.14831	70.675	2054.48	1030.36	780.804	1811.16
70.458	-518.192	0.89224	0.89224	70.65	1945.8	958.863	729.505	1688.37
70.433	-361.191	0.6906	0.6906	70.625	1754.55	892.062	681.621	1573.68
70.408	-426.189	0.53244	0.53244	70.6	1488.83	829.658	636.907	1466.57
70.383	-470.189	0.40889	0.40889	70.575	1496.64	771.377	595.141	1366.52
70.358	-243.188	0.31274	0.31274	70.55	1447.57	716.958	556.118	1273.08
70.333	-361.187	0.23824	0.23824	70.525	1345.02	666.159	519.646	1185.81
70.308	-379.187	0.18074	0.18074	70.5	1447.77	618.751	485.553	1104.3
70.283	-501.187	0.13654	0.13654	70.475	932.85	574.521	453.675	1028.2
70.258	-128.186	0.10272	0.10272	70.45	1046.9	533.266	423.863	957.129
70.233	-322.186	0.07695	0.07695	70.425	954.109	494.798	395.979	890.777
70.208	-352.186	0.05739	0.05739	70.4	958.537	458.94	369.894	828.834
70.183	-316.186	0.04262	0.04262	70.375	1056.14	425.525	345.49	771.015
70.158	-352.186	0.0315	0.0315	70.35	728.666	394.395	322.657	717.052
70.133	-449.186	0.02319	0.02319	70.325	736.944	365.406	301.291	666.697
70.108	-441.186	0.01699	0.01699	70.3	864.081	338.418	281.298	619.716
70.083	-108.186	0.01239	0.01239	70.275	642.515	313.302	262.589	575.891
70.058	22.8144	0.00899	0.00899	70.25	485.086	289.936	245.082	535.018
70.033	-410.186	0.00649	0.00649	70.225	733.015	268.207	228.699	496.906
70.008	-328.186	0.00467	0.00467	70.2	330.223	248.006	213.369	461.375
69.983	-479.186	0.00334	0.00334	70.175	552.389	229.234	199.025	428.259
69.958	-381.186	0.00238	0.00238	70.15	425.867	211.796	185.604	397.401
69.933	-504.186	0.00168	0.00168	70.125	343.904	195.604	173.049	368.653
69.908	-606.186	0.00119	0.00119	70.1	286.907	180.574	161.304	341.878
69.883	-115.186	0.000832427	0.000832427	70.075	175.824	166.628	150.319	316.947
69.858	-203.186	0.000580677	0.000580677	70.05	251.198	153.694	140.046	293.74
69.833	-814.186	0.000402943	0.000402943	70.025	19.1128	141.703	130.439	272.143
69.808	-295.186	0.000278128	0.000278128	70	97.8127	130.591	121.459	252.05
69.783	-359.186	0.000190945	0.000190945	69.975	120.408	120.298	113.064	233.362
69.758	-178.186	0.000130378	0.000130378	69.95	56.4946	110.767	105.219	215.986
69.733	-191.186	8.85331e-05	8.85331e-05	69.925	143.236	101.946	97.8883	199.835
69.708	-290.186	5.97832e-05	5.97832e-05	69.9	204.959	93.7859	91.0406	184.827
69.683	0	0	0	69.875	168.016	86.2399	84.6452	170.885
69.658	0	0	0	69.85	-118.944	79.2651	78.6737	157.939
69.633	0	0	0	69.825	-69.433	72.8212	73.0994	145.921
69.608	0	0	0	69.8	-55.7467	66.8704	67.8973	134.768
69.583	0	0	0	69.775	-30.5872	61.3775	63.0437	124.421
69.558	0	0	0	69.75	26.9926	56.3096	58.5167	114.826
69.533	0	0	0	69.725	-76.9254	51.6361	54.2955	105.932
69.508	0	0	0	69.7	-201.124	47.3281	50.3607	97.6889
69.483	0	0	0	69.675	-107.765	43.3591	46.694	90.053
69.458	0	0	0	69.65	66.666	39.704	43.2781	82.9821
69.433	0	0	0	69.625	-74.4517	36.3397	40.097	76.4366
69.408	0	0	0	69.6	-69.6312	33.2444	37.1355	70.3799
69.383	0	0	0	69.575	-114.142	30.3982	34.3794	64.7776
69.358	0	0	0	69.55	-193.119	27.7821	31.8155	59.5976
69.333	0	0	0	69.525	63.0325	25.3788	29.431	54.8099
69.308	0	0	0	69.5	-230.146	23.1721	27.2144	50.3865
69.283	0	0	0	69.475	-208.464	21.1468	25.1545	46.3013
69.258	0	0	0	69.45	61.1858	19.289	23.241	42.53
69.233	0	0	0	69.425	150.426	17.5858	21.4641	39.0499
69.208	0	0	0	69.4	-96.1494	16.0249	19.8148	35.8398
69.183	0	0	0	69.375	-14.3499	14.5953	18.2846	32.8799
69.158	0	0	0	69.35	-148.77	13.2866	16.8653	30.1518
				69.325	-100.085	12.0891	15.5495	27.6386
				69.3	-122.35	10.994	14.3301	25.3241
				69.275	-18.2653	9.99301	13.2006	23.1936
				69.25	64.8706	9.07856	12.1548	21.2333
				69.225	81.1123	8.24357	11.1868	19.4304
				69.2	-59.4049	7.48156	10.2914	17.7729
				69.175	-96.5457	6.78649	9.46334	16.2498
				69.15	-337.067	6.15282	8.69798	14.8508
				69.125	-10.6973	5.57544	7.99086	13.5663
				69.1	-34.3296	5.04963	7.33787	12.3875

## Sheet: Fig. 2b
Binding energy (eV) (as-cleaved)	Exp. Data	Pt-Te	Fitted curve	Binding energy (eV) (After Ar+ bombardment)	Exp. Data	Pt-Te	Fitted curve
45.6	85.3083	0.05309	0.05309	45.6	-189.815	0.06671	0.06671
45.575	-366.606	0.06134	0.06134	45.575	-209.107	0.07732	0.07732
45.55	-146.528	0.0708	0.0708	45.55	-396.368	0.08953	0.08953
45.525	-182.458	0.08166	0.08166	45.525	141.922	0.10359	0.10359
45.5	-468.396	0.0941	0.0941	45.5	-282.677	0.11974	0.11974
45.475	-194.342	0.10835	0.10835	45.475	-264.606	0.13829	0.13829
45.45	-310.295	0.12466	0.12466	45.45	-366.903	0.15958	0.15958
45.425	-321.257	0.1433	0.1433	45.425	-8.1697	0.18398	0.18398
45.4	-266.226	0.16459	0.16459	45.4	-232.205	0.21193	0.21193
45.375	-165.203	0.18889	0.18889	45.375	-407.97	0.24392	0.24392
45.35	-289.188	0.21661	0.21661	45.35	-202.943	0.28049	0.28049
45.325	-71.18	0.24818	0.24818	45.325	-87.6851	0.32226	0.32226
45.3	-142.18	0.28412	0.28412	45.3	23.484	0.36993	0.36993
45.275	-313.187	0.32501	0.32501	45.275	251.604	0.4243	0.4243
45.25	-429.202	0.37147	0.37147	45.25	27.5163	0.48623	0.48623
45.225	-109.224	0.42424	0.42424	45.225	20.3396	0.55673	0.55673
45.2	-317.254	0.48411	0.48411	45.2	-12.6857	0.63691	0.63691
45.175	82.7089	0.55198	0.55198	45.175	203.841	0.72801	0.72801
45.15	-152.335	0.62886	0.62886	45.15	454.359	0.83143	0.83143
45.125	-209.387	0.71587	0.71587	45.125	183.308	0.94875	0.94875
45.1	-166.445	0.81426	0.81426	45.1	195.81	1.0817	1.0817
45.075	150.489	0.92544	0.92544	45.075	45.103	1.23224	1.23224
45.05	-312.584	1.05096	1.05096	45.05	-184.492	1.40256	1.40256
45.025	-279.663	1.19256	1.19256	45.025	-65.2546	1.59507	1.59507
45	64.25	1.35216	1.35216	45	64.8547	1.8125	1.8125
44.975	-199.843	1.53191	1.53191	44.975	-106.964	2.05784	2.05784
44.95	81.0565	1.73418	1.73418	44.95	102.01	2.33446	2.33446
44.925	-391.05	1.96162	1.96162	44.925	104.936	2.64606	2.64606
44.9	-65.1636	2.21715	2.21715	44.9	-114.505	2.99679	2.99679
44.875	-107.283	2.50401	2.50401	44.875	-23.1938	3.39121	3.39121
44.85	377.59	2.82578	2.82578	44.85	-129.09	3.83439	3.83439
44.825	-184.542	3.18643	3.18643	44.825	486.487	4.33195	4.33195
44.8	39.3193	3.59032	3.59032	44.8	153.457	4.8901	4.8901
44.775	-193.825	4.04229	4.04229	44.775	-401.26	5.51569	5.51569
44.75	-93.9759	4.54766	4.54766	44.75	276.176	6.21628	6.21628
44.725	151.868	5.11229	5.11229	44.725	-27.6337	7.00023	7.00023
44.7	-55.2943	5.74265	5.74265	44.7	20.1098	7.87674	7.87674
44.675	-100.462	6.44584	6.44584	44.675	-140.913	8.85593	8.85593
44.65	-68.6346	7.22967	7.22967	44.65	172.699	9.94894	9.94894
44.625	-151.813	8.1027	8.1027	44.625	-85.5754	11.168	11.168
44.6	-188.995	9.07436	9.07436	44.6	89.985	12.5266	12.5266
44.575	153.817	10.1549	10.1549	44.575	439.62	14.0395	14.0395
44.55	-182.375	11.3558	11.3558	44.55	207.851	15.7229	15.7229
44.525	-216.571	12.6892	12.6892	44.525	-72.8832	17.5944	17.5944
44.5	110.228	14.1688	14.1688	44.5	93.1387	19.6736	19.6736
44.475	2.02433	15.8093	15.8093	44.475	-198.483	21.9816	21.9816
44.45	-22.1829	17.6269	17.6269	44.45	62.0517	24.5417	24.5417
44.425	506.607	19.6393	19.6393	44.425	155.984	27.3792	27.3792
44.4	116.394	21.8656	21.8656	44.4	290.033	30.5219	30.5219
44.375	-61.8211	24.3269	24.3269	44.375	174.521	33.9997	33.9997
44.35	36.9621	27.046	27.046	44.35	318.768	37.8458	37.8458
44.325	-76.2559	30.0478	30.0478	44.325	446.014	42.0959	42.0959
44.3	87.5253	33.3593	33.3593	44.3	123.1	46.789	46.789
44.275	13.3065	37.0098	37.0098	44.275	64.0276	51.9676	51.9676
44.25	64.0881	41.0314	41.0314	44.25	308.237	57.6776	57.6776
44.225	351.871	45.4587	45.4587	44.225	291.329	63.9693	63.9693
44.2	345.656	50.3293	50.3293	44.2	20.7842	70.8971	70.8971
44.175	506.443	55.684	55.684	44.175	146.005	78.5198	78.5198
44.15	91.2345	61.5669	61.5669	44.15	140.671	86.9016	86.9016
44.125	-251.97	68.0259	68.0259	44.125	289.705	96.1117	96.1117
44.1	302.832	75.113	75.113	44.1	217.067	106.225	106.225
44.075	67.6401	82.884	82.884	44.075	502.12	117.324	117.324
44.05	102.456	91.3996	91.3996	44.05	443.105	129.495	129.495
44.025	384.282	100.725	100.725	44.025	152.904	142.834	142.834
44	47.1186	110.932	110.932	44	559.038	157.444	157.444
43.975	536.968	122.096	122.096	43.975	321.91	173.437	173.437
43.95	386.831	134.3	134.3	43.95	87.5223	190.932	190.932
43.925	513.71	147.633	147.633	43.925	701.117	210.06	210.06
43.9	423.607	162.191	162.191	43.9	390.618	230.961	230.961
43.875	283.524	178.077	178.077	43.875	494.267	253.785	253.785
43.85	626.464	195.404	195.404	43.85	563.947	278.698	278.698
43.825	512.428	214.291	214.291	43.825	534.383	305.874	305.874
43.8	106.421	234.868	234.868	43.8	799.298	335.505	335.505
43.775	323.445	257.275	257.275	43.775	467.895	367.796	367.796
43.75	559.502	281.663	281.663	43.75	345.3	402.968	402.968
43.725	608.597	308.192	308.192	43.725	618.518	441.26	441.26
43.7	387.734	337.039	337.039	43.7	959.112	482.93	482.93
43.675	354.916	368.391	368.391	43.675	901.97	528.257	528.257
43.65	529.148	402.45	402.45	43.65	1029.86	577.54	577.54
43.625	1138.43	439.433	439.433	43.625	872.899	631.103	631.103
43.6	440.781	479.577	479.577	43.6	663.664	689.296	689.296
43.575	1202.19	523.133	523.133	43.575	1282.76	752.496	752.496
43.55	678.675	570.373	570.373	43.55	1431.39	821.111	821.111
43.525	928.236	621.591	621.591	43.525	1150.38	895.581	895.581
43.5	777.882	677.104	677.104	43.5	1410.08	976.381	976.381
43.475	718.619	737.25	737.25	43.475	1075.58	1064.03	1064.03
43.45	952.458	802.399	802.399	43.45	1496.71	1159.07	1159.07
43.425	749.406	872.946	872.946	43.425	1305.31	1262.12	1262.12
43.4	1127.47	949.317	949.317	43.4	1188.87	1373.82	1373.82
43.375	1427.67	1031.98	1031.98	43.375	1849.85	1494.89	1494.89
43.35	1018	1121.42	1121.42	43.35	1822.87	1626.07	1626.07
43.325	1164.49	1218.19	1218.19	43.325	2312.21	1768.21	1768.21
43.3	1403.14	1322.86	1322.86	43.3	2361.83	1922.19	1922.19
43.275	1557.97	1436.06	1436.06	43.275	2143.09	2089.01	2089.01
43.25	1231	1558.48	1558.48	43.25	2342.15	2269.7	2269.7
43.225	1329.23	1690.86	1690.86	43.225	2194.7	2465.44	2465.44
43.2	1868.69	1833.98	1833.98	43.2	2589.52	2677.46	2677.46
43.175	1895.4	1988.72	1988.72	43.175	2608.65	2907.13	2907.13
43.15	1511.37	2156.01	2156.01	43.15	3003.52	3155.92	3155.92
43.125	2146.63	2336.88	2336.88	43.125	3147.19	3425.46	3425.46
43.1	2197.21	2532.43	2532.43	43.1	3115.86	3717.48	3717.48
43.075	2500.12	2743.86	2743.86	43.075	3070.04	4033.89	4033.89
43.05	2606.39	2972.47	2972.47	43.05	3699.99	4376.78	4376.78
43.025	2591.06	3219.69	3219.69	43.025	3719.85	4748.38	4748.38
43	3210.16	3487.05	3487.05	43	3992.6	5151.15	5151.15
42.975	3323.73	3776.23	3776.23	42.975	4389.09	5587.75	5587.75
42.95	3198.79	4089.06	4089.06	42.95	4985.54	6061.06	6061.06
42.925	3259.4	4427.5	4427.5	42.925	5853.4	6574.17	6574.17
42.9	3492.6	4793.72	4793.72	42.9	5851.7	7130.45	7130.45
42.875	4511.43	5190.04	5190.04	42.875	6375.87	7733.48	7733.48
42.85	4570.95	5618.98	5618.98	42.85	7036.36	8387.1	8387.1
42.825	4623.21	6083.28	6083.28	42.825	7521.12	9095.39	9095.39
42.8	5412.29	6585.88	6585.88	42.8	8617	9862.61	9862.61
42.775	6446.24	7129.96	7129.96	42.775	9142.26	10693.2	10693.2
42.75	7151.13	7718.89	7718.89	42.75	10234	11591.7	11591.7
42.725	6833.05	8356.29	8356.29	42.725	11856.2	12562.7	12562.7
42.7	7314.08	9045.98	9045.98	42.7	12183.9	13610.6	13610.6
42.675	8153.31	9791.95	9791.95	42.675	13479	14739.4	14739.4
42.65	9563.85	10598.3	10598.3	42.65	15704.8	15952.7	15952.7
42.625	9637.78	11469.3	11469.3	42.625	16739.2	17253	17253
42.6	11244.2	12409.1	12409.1	42.6	18282.3	18641.8	18641.8
42.575	12529.3	13421.7	13421.7	42.575	20150.7	20118.3	20118.3
42.55	13822.2	14510.8	14510.8	42.55	21231.4	21679.7	21679.7
42.525	15869	15679.5	15679.5	42.525	24012.6	23319.5	23319.5
42.5	16809.8	16929.9	16929.9	42.5	25937.1	25027.5	25027.5
42.475	18571.7	18263.1	18263.1	42.475	29137.2	26788.6	26788.6
42.45	19636	19678	19678	42.45	29728.5	28582.1	28582.1
42.425	21116.8	21171.5	21171.5	42.425	31627.6	30381	30381
42.4	23414.2	22737.3	22737.3	42.4	33295.8	32151.9	32151.9
42.375	24711.4	24365.2	24365.2	42.375	33971.4	33855.4	33855.4
42.35	26977.3	26040.7	26040.7	42.35	35889.5	35447	35447
42.325	28243.3	27744	27744	42.325	37572.2	36879.2	36879.2
42.3	30231.2	29449.5	29449.5	42.3	38754.2	38104.2	38104.2
42.275	31288.1	31126	31126	42.275	39321.6	39077.3	39077.3
42.25	33268.9	32736.6	32736.6	42.25	38524.4	39761.2	39761.2
42.225	33703.6	34240	34240	42.225	38770.3	40129.1	40129.1
42.2	35613	35592.3	35592.3	42.2	38441	40168	40168
42.175	36007.8	36749.2	36749.2	42.175	38465.5	39879.7	39879.7
42.15	37677.7	37669.8	37669.8	42.15	38233.9	39281.2	39281.2
42.125	37264.2	38319.8	38319.8	42.125	37536.5	38402.5	38402.5
42.1	37085	38674.5	38674.5	42.1	37847.5	37283.5	37283.5
42.075	37583.5	38721.9	38721.9	42.075	36246.8	35970.9	35970.9
42.05	37822.2	38463.4	38463.4	42.05	34407.4	34513.6	34513.6
42.025	36654.6	37914.3	37914.3	42.025	32384.3	32959.8	32959.8
42	37445.1	37101.8	37101.8	42	32528.7	31354.1	31354.1
41.975	35984.4	36062.5	36062.5	41.975	31424.2	29736.1	29736.1
41.95	35345	34839.2	34839.2	41.95	29306.7	28138.9	28138.9
41.925	33101.7	33477.1	33477.1	41.925	28116.3	26589.4	26589.4
41.9	31706.1	32020.9	32020.9	41.9	26758.3	25108.7	25108.7
41.875	31105.1	30512.2	30512.2	41.875	24675.2	23712.1	23712.1
41.85	29711.7	28988.1	28988.1	41.85	23451.5	22410.5	22410.5
41.825	28109.7	27480.3	27480.3	41.825	22689.5	21211	21211
41.8	27430.2	26014.3	26014.3	41.8	22029	20117.9	20117.9
41.775	26436.4	24610.3	24610.3	41.775	20664.5	19133	19133
41.75	25226.2	23283.6	23283.6	41.75	19694.8	18256.6	18256.6
41.725	23543.8	22044.7	22044.7	41.725	19224.3	17488	17488
41.7	21862.3	20901.1	20901.1	41.7	17769.4	16825.7	16825.7
41.675	21384	19857.1	19857.1	41.675	17551.7	16267.9	16267.9
41.65	20183	18915	18915	41.65	16674.3	15812.9	15812.9
41.625	18336.4	18075.3	18075.3	41.625	16540.1	15458.6	15458.6
41.6	18514.4	17337.8	17337.8	41.6	15685.3	15203.8	15203.8
41.575	17739.2	16701.3	16701.3	41.575	14728.8	15047.2	15047.2
41.55	17042	16164.3	16164.3	41.55	14420.1	14988.1	14988.1
41.525	15681.9	15725.2	15725.2	41.525	14992	15026.4	15026.4
41.5	16383.1	15382.5	15382.5	41.5	14399.9	15162.3	15162.3
41.475	15267.8	15134.8	15134.8	41.475	14949.7	15396.9	15396.9
41.45	14477.1	14981.2	14981.2	41.45	15012.4	15731.6	15731.6
41.425	14896.2	14920.9	14920.9	41.425	15823.8	16168.6	16168.6
41.4	15287.2	14953.8	14953.8	41.4	15919.1	16710.5	16710.5
41.375	14733.4	15080.4	15080.4	41.375	16775.6	17360.8	17360.8
41.35	14262.7	15301.3	15301.3	41.35	17638	18123.2	18123.2
41.325	14673.6	15618.1	15618.1	41.325	17581.6	19002.1	19002.1
41.3	14652	16032.7	16032.7	41.3	18524.9	20002.3	20002.3
41.275	15214.1	16547.5	16547.5	41.275	20382.5	21128.8	21128.8
41.25	17702.2	17165.8	17165.8	41.25	22820.6	22386.7	22386.7
41.225	17190.4	17890.8	17890.8	41.225	23328.3	23781.1	23781.1
41.2	17390.9	18726.7	18726.7	41.2	24765.1	25316.6	25316.6
41.175	18802.8	19677.8	19677.8	41.175	26794	26996.9	26996.9
41.15	19676.5	20748.5	20748.5	41.15	29146	28824.6	28824.6
41.125	21830	21943.6	21943.6	41.125	31025	30799.8	30799.8
41.1	22243.7	23267.4	23267.4	41.1	34270.7	32920	32920
41.075	24090.6	24724	24724	41.075	37106.4	35178.8	35178.8
41.05	27010.2	26316.6	26316.6	41.05	38602.2	37564.4	37564.4
41.025	27832.5	28046.8	28046.8	41.025	43208.3	40059.1	40059.1
41	29708.9	29914.5	29914.5	41	46013.7	42637.3	42637.3
40.975	32557.5	31916.7	31916.7	40.975	47252.6	45264.7	45264.7
40.95	35943.7	34046.7	34046.7	40.95	50839.8	47897.4	47897.4
40.925	38521.6	36292.9	36292.9	40.925	53973.8	50481.5	50481.5
40.9	42058.4	38638	38638	40.9	54515.8	52954.1	52954.1
40.875	42403.4	41057.5	41057.5	40.875	56277.9	55244.5	55244.5
40.85	44204.6	43519	43519	40.85	59679.2	57278	57278
40.825	48214.1	45981.2	45981.2	40.825	60408.8	58980.1	58980.1
40.8	49585	48393.8	48393.8	40.8	60105.1	60281.8	60281.8
40.775	52292.2	50698.5	50698.5	40.775	59582	61126.1	61126.1
40.75	55713.4	52830.2	52830.2	40.75	59680.6	61473.3	61473.3
40.725	55727.4	54720.4	54720.4	40.725	59224.4	61305	61305
40.7	57059.9	56301	56301	40.7	58326.2	60626.2	60626.2
40.675	56454.2	57509.2	57509.2	40.675	56724.6	59464.8	59464.8
40.65	57754.7	58293.3	58293.3	40.65	55577	57868.4	57868.4
40.625	57916.8	58617.1	58617.1	40.625	53901.5	55899.7	55899.7
40.6	57558.5	58464	58464	40.6	52877.1	53630.3	53630.3
40.575	57237.3	57838.4	57838.4	40.575	49696.4	51134.9	51134.9
40.55	56233.1	56765.3	56765.3	40.55	47013.7	48486.5	48486.5
40.525	52952.2	55287.7	55287.7	40.525	45586.3	45751.8	45751.8
40.5	51341	53462.3	53462.3	40.5	42970.2	42989.5	42989.5
40.475	50554.9	51354.2	51354.2	40.475	40546.3	40248	40248
40.45	47347.3	49031.7	49031.7	40.45	37674.8	37566.3	37566.3
40.425	45508.9	46561.5	46561.5	40.425	35108.5	34973.6	34973.6
40.4	43865.5	44005.4	44005.4	40.4	33141.4	32491	32491
40.375	41682.8	41417.5	41417.5	40.375	30125.2	30132.4	30132.4
40.35	38065.8	38843.5	38843.5	40.35	27322.3	27905.9	27905.9
40.325	35649.6	36319.9	36319.9	40.325	24939.6	25814.9	25814.9
40.3	33422.2	33874.7	33874.7	40.3	24032.6	23859.3	23859.3
40.275	31064.7	31528.3	31528.3	40.275	22461.6	22036.5	22036.5
40.25	28927.3	29294.3	29294.3	40.25	20200.3	20342	20342
40.225	26669.1	27181	27181	40.225	18481.7	18770.1	18770.1
40.2	24456.5	25192.3	25192.3	40.2	17519.5	17314.3	17314.3
40.175	23093.5	23328.8	23328.8	40.175	15320.2	15967.7	15967.7
40.15	20823.4	21588.5	21588.5	40.15	13857.3	14723.4	14723.4
40.125	20127.5	19967.7	19967.7	40.125	13016	13574.4	13574.4
40.1	18070.8	18461.4	18461.4	40.1	12668.6	12513.8	12513.8
40.075	16189.6	17064	17064	40.075	11369.6	11535.3	11535.3
40.05	15939.1	15769.1	15769.1	40.05	10588.6	10632.7	10632.7
40.025	14124.4	14570.5	14570.5	40.025	9805.51	9800.19	9800.19
40	13344.7	13461.7	13461.7	40	8925.93	9032.37	9032.37
39.975	12645.2	12436.7	12436.7	39.975	8114.5	8324.22	8324.22
39.95	11951	11489.3	11489.3	39.95	7580.1	7671.05	7671.05
39.925	11156.1	10613.9	10613.9	39.925	6778.79	7068.56	7068.56
39.9	10245.9	9805.17	9805.17	39.9	6851.7	6512.77	6512.77
39.875	9572.23	9057.96	9057.96	39.875	6299.51	6000	6000
39.85	8520.35	8367.6	8367.6	39.85	5686.68	5526.88	5526.88
39.825	7536.32	7729.73	7729.73	39.825	5277.11	5090.31	5090.31
39.8	7556.23	7140.28	7140.28	39.8	4687.34	4687.43	4687.43
39.775	7216.15	6595.5	6595.5	39.775	4617.82	4315.62	4315.62
39.75	6382.17	6091.96	6091.96	39.75	4162.16	3972.46	3972.46
39.725	5534.34	5626.45	5626.45	39.725	3425.8	3655.76	3655.76
39.7	5326.74	5196.05	5196.05	39.7	3693.32	3363.46	3363.46
39.675	4666.42	4798.06	4798.06	39.675	2960.09	3093.69	3093.69
39.65	4618.43	4430	4430	39.65	3073.05	2844.73	2844.73
39.625	4149.83	4089.57	4089.57	39.625	2968.69	2615	2615
39.6	4021.67	3774.69	3774.69	39.6	2432.86	2403.02	2403.02
39.575	3727.97	3483.41	3483.41	39.575	2442.06	2207.46	2207.46
39.55	3557.79	3213.96	3213.96	39.55	2049.75	2027.07	2027.07
39.525	3093.17	2964.7	2964.7	39.525	1861.16	1860.7	1860.7
39.5	2741.12	2734.11	2734.11	39.5	1717.87	1707.3	1707.3
39.475	2514.69	2520.8	2520.8	39.475	1649.14	1565.89	1565.89
39.45	2408.9	2323.5	2323.5	39.45	1415.63	1435.57	1435.57
39.425	2053.79	2141.01	2141.01	39.425	1341.03	1315.49	1315.49
39.4	2041.37	1972.24	1972.24	39.4	1061.57	1204.9	1204.9
39.375	1659.67	1816.18	1816.18	39.375	1084.54	1103.07	1103.07
39.35	1538.7	1671.89	1671.89	39.35	1033.91	1009.34	1009.34
39.325	1500.5	1538.52	1538.52	39.325	966.806	923.104	923.104
39.3	1385.07	1415.25	1415.25	39.3	931.531	843.791	843.791
39.275	1372.44	1301.35	1301.35	39.275	951.212	770.876	770.876
39.25	1156.62	1196.14	1196.14	39.25	697.42	703.874	703.874
39.225	1134.62	1098.97	1098.97	39.225	504.043	642.331	642.331
39.2	869.461	1009.26	1009.26	39.2	673.689	585.832	585.832
39.175	823.15	926.465	926.465	39.175	588.927	533.987	533.987
39.15	704.701	850.071	850.071	39.15	619.004	486.438	486.438
39.125	1052.12	779.611	779.611	39.125	674.167	442.852	442.852
39.1	658.43	714.646	714.646	39.1	408.981	402.921	402.921
39.075	938.626	654.773	654.773	39.075	325.293	366.359	366.359
39.05	538.723	599.613	599.613	39.05	302.748	332.9	332.9
39.025	678.728	548.818	548.818	39.025	325.03	302.299	302.299
39	490.647	502.062	502.062	39	323.464	274.33	274.33
38.975	370.488	459.044	459.044	38.975	255.895	248.782	248.782
38.95	505.258	419.483	419.483	38.95	220.925	225.459	225.459
38.925	424.961	383.12	383.12	38.925	257.319	204.182	204.182
38.9	391.603	349.711	349.711	38.9	362.36	184.785	184.785
38.875	228.19	319.033	319.033	38.875	213.73	167.112	167.112
38.85	297.725	290.878	290.878	38.85	99.0727	151.022	151.022
38.825	180.213	265.051	265.051	38.825	94.55	136.383	136.383
38.8	338.657	241.373	241.373	38.8	61.4444	123.073	123.073
38.775	351.062	219.677	219.677	38.775	45.9979	110.98	110.98
38.75	335.431	199.809	199.809	38.75	47.5324	100.002	100.002
38.725	291.766	181.626	181.626	38.725	150.37	90.0416	90.0416
38.7	91.0712	164.994	164.994	38.7	128.071	81.0124	81.0124
38.675	222.348	149.79	149.79	38.675	84.6789	72.8331	72.8331
38.65	292.6	135.9	135.9	38.65	103.154	65.4293	65.4293
38.625	100.828	123.219	123.219	38.625	205.937	58.7326	58.7326
38.6	297.035	111.648	111.648	38.6	145.509	52.6803	52.6803
38.575	85.223	101.097	101.097	38.575	6.19217	47.2145	47.2145
38.55	50.393	91.4818	91.4818	38.55	26.6666	42.2823	42.2823
38.525	214.547	82.7261	82.7261	38.525	98.1333	37.8352	37.8352
38.5	70.686	74.7578	74.7578	38.5	-5.16696	33.8287	33.8287
38.475	235.812	67.5111	67.5111	38.475	-17.3535	30.222	30.222
38.45	107.926	60.925	60.925	38.45	41.1742	26.978	26.978
38.425	44.0282	54.9435	54.9435	38.425	-18.6231	24.0625	24.0625
38.4	-37.8792	49.5147	49.5147	38.4	-21.9851	21.4444	21.4444
38.375	-78.7957	44.5911	44.5911	38.375	65.7689	19.0954	19.0954
38.35	-9.72051	40.1288	40.1288	38.35	-84.4808	16.9895	16.9895
38.325	44.3472	36.0874	36.0874	38.325	31.8261	15.1033	15.1033
38.3	84.4082	32.4299	32.4299	38.3	-42.9499	13.4152	13.4152
38.275	-19.537	29.1221	29.1221	38.275	-154.449	11.9057	11.9057
38.25	-120.488	26.1328	26.1328	38.25	-46.9896	10.5572	10.5572
38.225	25.5565	23.4334	23.4334	38.225	-68.0527	9.35334	9.35334
38.2	-25.4038	20.9974	20.9974	38.2	-103.398	8.27971	8.27971
38.175	-49.3682	18.8009	18.8009	38.175
38.15	-28.3362	16.8217	16.8217	38.15
38.125	-25.3076	15.0397	15.0397	38.125
38.1	-145.282	13.4365	13.4365	38.1

## Sheet: Fig. 2c
Ar+ dosage (2.0 keV)	Ptuc/Pt ratio (2.0 keV)	error bar (-)	error bar (+)	Ar+ dosage (0.5 keV)	Ptuc/Pt ratio (0.5 keV)	error bar (-)	error bar (+)	Ar+ dosage (1.0 keV)	Ptuc/Pt ratio (1.0 keV)	error bar (-)	error bar (+)
1	0.03377	-0.01177	0.01493	1	0.0426	-0.0044	0.0044	1	0.0501
1.5	0.0626	--	--	2	0.06184	-0.00639	0.00606	2	0.115
2	0.0617	-0.0187	0.0162	3	0.08382	-0.000825	0.00148	3	0.1326
2.5	0.0903	--	--	1.5	0.04573	-0.00534	0.00272	1.33333	0.07334	-0.01412	0.01991
3	0.10117	-0.00397	0.00353	2.5	0.07573	-0.00264	0.00304	1.5	0.09067	-0.00334	0.00207
3.5	0.1341	--	--	4	0.1059			1.66667	0.11032	-0.00718	0.00298
4	0.12987	-0.03097	0.01873	2.75	0.08175	0.00285	-0.00335	4	0.28	--	--
4.5	0.1885	--	--	5.25	0.13517	0.00443	-0.00407		--	--	--
5	0.2328	--	--	5.6	0.1397	0.0026	-0.0018		--	--	--
8	0.2688	-0.0187	0.0187	9	0.20157	0.00543	-0.00997		--	--	--

## Sheet: Fig. 3a
Binding energy (eV)	C 1s signal (145 K)	C 1s signal (160 K)	C 1s signal (180 K)	C 1s signal (200 K)	C 1s signal (230 K)
291.8	87	-200	1552	104	-614
291.75	-5	-731	1361	-1546	1309
291.7	68	647	1038	449	1778
291.65	493	-293	-43	561	1304
291.6	-449	243	339	-174	18
291.55	152	-821	536	-1020	106
291.5	-649	-1181	617	-53	-379
291.45	-121	-371	229	342	-152
291.4	-547	-633	-771	-108	-568
291.35	-696	-999	-1248	-1401	-195
291.3	1394	284	1426	590	1612
291.25	-1391	-1740	-1223	-1487	-611
291.2	-2030	-1095	-805	-912	82
291.15	-78	-774	-298	-696	-1108
291.1	1244	23	-354	-573	778
291.05	1022	459	710	-673	304
291	244	-67	272	145	737
290.95	1262	-10	37	390	-856
290.9	-1098	-1485	247	-961	-406
290.85	217	-836	1040	720	1927
290.8	91	-539	-314	-403	-346
290.75	-601	-256	449	-539	261
290.7	-36	-1280	-1182	-846	513
290.65	34	-1093	-468	-603	674
290.6	-1146	-1319	-1372	-634	-1089
290.55	1122	-457	862	382	1395
290.5	2700	2078	2371	660	1144
290.45	678	-1532	582	-1194	427
290.4	274	-824	357	-1073	397
290.35	32	730	42	213	335
290.3	-812	-1473	-94	-989	-162
290.25	136	-1119	-189	-641	-1393
290.2	73	-742	-44	-1141	-398
290.15	-104	-1566	-744	-1996	-223
290.1	361	7	359	-1180	-103
290.05	224	-1451	-238	-2047	-887
290	687	-1071	160	627	143
289.95	-177	-652	-391	665	-623
289.9	956	-162	-198	-297	-525
289.85	-1765	-2607	-1888	-2986	-1393
289.8	-258	-5	-89	-1588	798
289.75	326	-2081	-1512	-1817	-783
289.7	282	-547	-943	-1527	245
289.65	795	668	1182	-408	662
289.6	1068	-43	1277	-1308	518
289.55	76	-650	545	-1272	-71
289.5	33	-2010	-830	-1488	-863
289.45	662	187	217	-17	-11
289.4	-229	209	-846	-1024	431
289.35	233	-540	-2659	-1694	-1018
289.3	2392	250	1033	9	672
289.25	950	-2044	-265	-2025	-1739
289.2	2204	-518	2801	585	-513
289.15	722	40	806	-782	603
289.1	1370	1862	594	-175	105
289.05	1100	226	416	112	-354
289	767	-143	1374	-762	-286
288.95	837	-120	-1242	-1081	-325
288.9	1316	-1190	-66	-1563	-149
288.85	1660	-785	90	-1011	-462
288.8	2108	-1020	-1895	-757	-540
288.75	2035	-350	20	-142	430
288.7	2636	-338	158	-1035	-312
288.65	871	-589	-495	-1010	-217
288.6	1540	402	312	-520	-1223
288.55	1763	62	-1169	-806	-1002
288.5	2041	1402	-830	211	694
288.45	3079	452	879	-462	342
288.4	2636	1051	-802	-393	-463
288.35	4048	1067	870	811	1035
288.3	4095	1418	464	-396	481
288.25	2141	1943	-19	-805	-446
288.2	3984	2099	-929	-838	-243
288.15	6006	3002	338	-284	135
288.1	7092	3650	327	-126	-135
288.05	7647	3463	1280	-64	194
288	7549	3990	1629	268	-396
287.95	8083	2996	-726	-263	-789
287.9	10430	4899	2417	1670	1256
287.85	10952	3085	-437	-360	-1265
287.8	11757	3428	-1058	-1614	-2354
287.75	14822	6603	660	-1296	330
287.7	16618	6826	1048	-554	395
287.65	18350	6426	1086	-1327	892
287.6	18499	7139	870	-1087	-808
287.55	21211	8214	1452	-261	-617
287.5	24536	10202	2767	-482	763
287.45	26614	9356	1763	-173	705
287.4	29734	11330	3494	828	877
287.35	28695	10540	2083	113	-642
287.3	33014	12009	2133	-260	-34
287.25	35573	12918	2335	389	-349
287.2	35785	12816	1996	87	93
287.15	38250	15095	4253	257	656
287.1	40573	14164	3643	-319	1260
287.05	40583	14309	3267	-1458	93
287	43855	16517	3091	522	-29
286.95	47724	15460	4371	-1223	-153
286.9	47006	15463	4626	-297	387
286.85	49580	14442	3442	-96	-1035
286.8	50676	16199	3952	1173	26
286.75	49908	15173	2898	-567	-1015
286.7	50511	16258	3456	434	-373
286.65	52651	17396	4856	602	785
286.6	51691	15887	2466	630	-81
286.55	48784	14425	3541	1549	2002
286.5	49823	15089	4777	1986	987
286.45	45024	12404	2255	627	-1022
286.4	39978	11247	1642	-957	147
286.35	35812	8156	1543	-487	80
286.3	31087	8074	1758	-132	1666
286.25	25790	6701	1755	1208	968
286.2	21024	5085	1771	281	423
286.15	17171	2944	83	-1746	-824
286.1	14816	5528	1011	962	107
286.05	10706	2812	683	-641	-919
286	7891	2694	-204	-984	-1925
285.95	7254	2117	827	200	631
285.9	5523	1745	416	381	973
285.85	4531	1030	1520	1441	869
285.8	3635	1725	2162	870	1282
285.75	3105	1255	326	-832	237
285.7	2100	474	185	-1525	-296
285.65	493	-1377	-1063	-1281	-237
285.6	305	-1748	-834	-609	-1238
285.55	1961	326	397	577	133
285.5	1798	-841	-81	-1804	-48
285.45	559	-1190	-515	-899	-104
285.4	2119	-303	673	-464	-116
285.35	1188	-244	584	794	301
285.3	-152	-1067	-1255	-832	-727
285.25	62	-854	818	-831	512
285.2	1235	594	463	-196	819
285.15	701	-299	-546	-496	1129
285.1	693	159	322	-1178	455
285.05	-804	-1817	-1081	-1691	-932
285	641	-80	1260	217	488
284.95	-545	-598	145	-1273	-479
284.9	-724	-710	301	918	113
284.85	-1036	-2465	-89	-1514	-727
284.8	585	-714	695	-361	268
284.75	-762	-2239	-553	-1344	-739
284.7	-534	-852	-848	-270	-1119
284.65	-1191	-1520	-490	-1455	-43
284.6	-599	-1382	-1234	-1659	-1109
284.55	-454	-870	-505	-1086	-1466
284.5	-674	-1393	-61	-51	189
284.45	-1360	-839	-248	-79	-1549
284.4	-963	-194	-61	-1031	-893
284.35	-314	-527	-379	-1219	64
284.3	-2424	-1295	-685	-611	-1730
284.25	-1	-67	-49	-340	-660
284.2	-2790	-2051	-2481	-1493	-2114
284.15	-1111	-2823	-1299	-1347	-208
284.1	1208	-270	1936	608	2091
284.05	-387	-632	570	1377	945
284	-913	-1024	168	-347	180
283.95	-398	325	1497	-1008	280
283.9	-468	184	1364	1289	-555
283.85	917	-557	-175	371	603
283.8	881	-36	1002	-453	1575
283.75	371	58	993	-192	1700
283.7	897	448	695	584	730
283.65	-550	-536	87	252	-268
283.6	-1198	-3234	-572	-1341	-757
283.55	-180	-1919	354	43	497
283.5	834	113	1392	957	818
283.45	866	419	888	1794	2688
283.4	1301	-688	1540	443	981
283.35	1073	-831	453	666	334
283.3	1206	136	1284	2211	1757
283.25	-247	-756	25	723	1648
283.2	202	-631	-136	-185	225
283.15	-571	-1525	-1154	-427	-1157
283.1	-777	543	-24	137	-228
283.05	-435	-599	-399	-1275	-417
283	-653	-1401	-416	-1179	-628
282.95	-1561	-1028	44	-1647	-285
282.9	-258	317	-490	217	1475
282.85	-1117	-2036	-895	131	-234
282.8	-643	-1592	-285	-1449	-1176
282.75	-701	-724	-126	-1510	482
282.7	-1230	-577	-1057	-265	-1116
282.65	-351	-569	311	-295	911
282.6	-262	-1828	-53	-1340	-1224
282.55	-783	-76	-806	-680	878
282.5	144	-715	456	-453	1084
282.45	277	-1	-262	-438	132
282.4	-1922	-2824	-2102	-2448	-1060
282.35	-1766	-1658	-661	62	-1207
282.3	-1319	-1163	-505	-822	-829
282.25	-311	-1621	-547	-1183	-1115
282.2	-696	-912	621	-853	-845
282.15	-1308	302	-425	-184	460
282.1	-6	279	737	-229	1236
282.05	-325	-1576	-423	-920	-1092
282	-352	-1112	455	-925	31
281.95	-1359	-1084	-243	-1229	-697
281.9	-499	-950	-119	-1102	-1345
281.85	-730	-1645	-1194	-1493	-725
281.8	-1122	-1080	-1042	-2334	-384
281.75	-10	-1327	-105	-793	159
281.7	-1416	-948	-2193	-712	-513
281.65	-846	-1519	-327	-882	-950
281.6	-642	-1246	57	-873	-729
281.55	-635	-1068	835	-687	44
281.5	-1664	-976	-550	-1205	-1338
281.45	109	-1577	2109	186	649
281.4	-1556	-1517	-241	-432	-35
281.35	-1084	-1524	-493	-1316	-2327
281.3	-423	-1000	220	-234	-784
281.25	-992	-1176	184	-2029	-1660
281.2	-406	-1752	-386	-1988	-924
281.15	-393	34	-1077	-1337	-44
281.1	-438	-616	508	820	814
281.05	-53	-983	301	-690	-368
281	-1601	-1654	-767	-1187	-1285
280.95	-844	-36	267	425	643
280.9	-912	-38	-711	-1365	-1097
280.85	-1051	-1839	-645	-1600	-1496
280.8	-1152	-1591	-832	-1631	-1729
280.75	-1375	-1494	-820	-1190	-1232
280.7	-1538	-1245	-756	-839	-297
280.65	-1860	-2263	-41	-1717	-1620
280.6	-1087	-865	-184	-1289	-1113
280.55	108	-1396	-232	-589	-148
280.5	-239	-1340	-1232	-1207	-2362
280.45	-602	-749	-583	-622	-467
280.4	-618	-1747	389	-1792	-1035
280.35	-1307	-2260	-1084	-1982	-2015
280.3	-1750	-2070	-1304	-998	-2043
280.25	118	-1464	142	-769	-369
280.2	-56	-1819	-320	-620	-1040
280.15	-1582	-1251	11	-1685	-604
280.1	-1673	-2060	-639	-1945	-1071
280.05	-1602	-2109	-1028	-1552	-1154
280	143	-184	560	-271	20
279.95	-678	-506	-7	-734	-302
279.9	-936	-2383	-489	-1467	-690
279.85	-1193	-1850	-679	-1862	-245
279.8	12	-1001	407	-253	243

## Sheet: Fig. 3b
Binding energy (eV)	C 1s signal (145 K)	C 1s signal (160 K)	C 1s signal (180 K)	C 1s signal (200 K)	C 1s signal (230 K)	C 1s signal (260 K)	C 1s signal (300 K)	C 1s signal (450 K)
290.35	-182.473	338.384	-23.2253	1732.72	1358.16	240.965	-641.312	1351.02
290.3	-160.809	2397.39	-81.2341	538.713	-308.849	51.9646	-40.3238	50.0176
290.25	-125.813	432.393	-1250.24	532.701	-278.862	-348.035	21.6625	415.012
290.2	-242.483	-117.6	-230.255	673.687	713.123	-366.035	-283.353	-485.994
290.15	-476.487	91.4096	213.734	1285.67	-312.894	359.965	-168.37	-967.001
290.1	172.509	-263.578	86.7206	910.653	648.087	285.965	24.6105	-9.0081
290.05	-21.8286	111.437	187.706	1768.63	144.066	388.965	422.589	-510.017
290	-160.166	-1066.54	-804.309	-355.389	-398.958	-466.035	638.565	-293.026
289.95	241.829	668.479	-1295.33	774.587	-552.985	-839.035	596.537	395.963
289.9	-264.509	-260.491	-792.344	791.559	349.986	-803.035	142.507	691.951
289.85	-324.846	799.544	-66.3639	-1557.47	124.953	-497.035	542.473	-846.062
289.8	38.4833	289.588	696.615	-502.504	-1473.08	1121.96	301.435	-292.077
289.75	-125.853	641.641	103.592	92.4582	608.875	-1464.04	255.393	-833.094
289.7	-14.5226	-974.295	-298.433	102.417	12.8296	14.9646	72.3457	788.887
289.65	-261.524	-1059.22	111.54	1465.37	1205.78	-701.035	197.293	920.866
289.6	-153.19	-171.125	181.512	747.32	-91.2775	-28.0354	114.235	-139.157
289.55	94.4786	231.985	679.482	-326.736	474.66	-457.035	1317.17	-779.183
289.5	-202.85	456.117	-228.55	-139.798	499.591	456.965	-618.903	1106.79
289.45	71.1588	504.272	485.416	-55.8663	-389.487	870.965	1422.02	121.755
289.4	253.838	1274.46	-783.619	444.058	-761.572	375.965	575.927	-575.281
289.35	148.857	329.674	1182.34	-320.025	-314.666	-43.0353	1341.83	461.679
289.3	70.549	133.929	259.305	276.884	87.229	73.9647	739.718	-419.365
289.25	-384.417	415.228	112.266	-101.217	-391.887	271.965	-493.404	430.585
289.2	292.627	803.579	92.225	-972.328	-1041.01	-199.035	1115.46	-504.469
289.15	-257.65	188.987	-390.816	902.551	-87.1557	-479.035	608.312	643.47
289.1	3.08897	1225.46	902.142	196.418	-141.312	-593.035	229.146	236.403
289.05	146.179	880.017	-79.899	3.27158	-456.483	-354.035	-509.037	-561.672
289	-70.3752	79.6585	62.0607	-200.888	335.327	-1076.04	-579.239	270.246
288.95	374.43	852.401	876.022	904.936	207.119	-249.035	-651.462	341.155
288.9	177.266	663.259	49.9858	-1051.26	-59.1112	392.965	1112.29	636.054
288.85	-172.194	1407.25	315.953	553.535	1007.64	578.965	485.02	-254.058
288.8	-53.6107	102.387	-11.0745	-122.694	2096.36	-415.034	-275.28	818.819
288.75	216.691	924.695	-929.096	64.0567	163.053	-829.034	-688.61	1011.68
288.7	267.386	-488.804	-944.11	-1969.22	-278.283	411.966	-326.974	-1229.47
288.65	150.484	-143.086	-161.114	-521.512	227.349	538.966	-433.374	1390.37
288.6	621.999	-560.121	-825.106	-1234.84	181.945	-880.033	130.185	962.185
288.55	614.276	950.123	-698.083	-1363.19	-178.498	-638.033	88.6998	-915.017
288.5	503.997	1981.68	147.956	-793.57	294.017	-1172.03	-314.833	370.761
288.45	731.848	1453.59	191.016	-469.986	975.485	172.969	-495.419	-712.483
288.4	473.181	1712.9	-1111.9	545.563	-1204.1	-1340.03	-329.063	-517.752
288.35	678.354	2051.66	261.214	-83.9273	-584.735	-280.029	-80.7706	529.951
288.3	895.725	2387.92	742.36	-107.459	-1483.43	-481.028	-791.547	1190.63
288.25	782.659	2031.75	-1301.46	183.964	194.806	175.973	-768.399	322.266
288.2	965.188	1502.21	219.774	-1307.66	146.972	-518.025	-747.334	1502.87
288.15	1693.35	1012.38	688.055	-797.337	675.062	259.977	-1238.36	58.4368
288.1	2056.19	2258.35	654.394	388.93	-314.933	1795.98	176.517	-945.041
288.05	1991.76	3504.21	-728.198	-210.862	-1454.02	-10.0191	391.285	-1444.57
288	2326.12	3951.06	-597.714	-19.7191	297.796	63.9832	299.934	355.856
287.95	2690.98	5159.03	143.859	-122.645	82.5024	507.985	-201.545	-827.779
287.9	3137.77	3902.24	738.532	-507.645	-996.908	893.988	-666.165	739.523
287.85	3788.22	4360.83	-132.681	300.275	-424.446	-70.0107	-378.94	848.756
287.8	4960.76	5791.97	112.235	-273.89	-431.123	-729.01	58.118	-722.087
287.75	4993.49	7078.84	246.296	-343.146	334.05	-243.01	-827.008	316.987
287.7	6398.87	7083.63	386.523	-433.501	693.06	24.9887	-977.335	862.968
287.65	7295.02	8049.57	1111.93	50.0405	1629.89	-116.016	-489.881	-204.151
287.6	8569.43	10415.9	-212.443	-226.53	-1591.47	-825.023	-726.666	-946.38
287.55	9594.59	12217.9	765.415	-245.221	143.964	-848.036	-1964.71	-59.7319
287.5	10741.7	13459.8	52.538	-799.04	-431.831	-115.056	-454.044	278.783
287.45	12813.3	15051	912.959	361.005	-465.872	1214.92	-352.687	-436.849
287.4	14994	16815.9	1138.72	-1503.1	308.82	-182.125	16.3305	-452.643
287.35	16694.9	20234.8	3067.85	334.649	603.223	-355.181	-279.023	-633.614
287.3	19295.9	21058.2	2712.4	1919.23	-251.687	-914.257	-1320.78	421.22
287.25	21956.5	24186.6	1375.42	580.631	427.062	542.64	698.017	227.84
287.2	23848.7	27884.4	3091.96	-8.15389	-937.556	-24.4955	-1546.67	-719.776
287.15	26800	29519.2	2448.09	-188.139	-652.575	877.327	-488.876	747.348
287.1	29936.5	32252.5	2334.86	-1130.34	-240.026	-313.904	-34.6603	1254.19
287.05	32671.9	33984.9	3013.36	196.239	553.052	992.8	713.928	-492.284
287	35190.9	37824.9	2848.65	529.57	278.621	261.423	106.832	-171.1
286.95	39176.1	40571	4012.81	981.641	1364.64	148.946	-274.01	-390.294
286.9	42993.4	43933.8	3077.94	223.431	413.051	2325.35	374.332	867.096
286.85	46970	48758.3	3478.1	633.915	458.811	-279.401	523.784	-469.97
286.8	50601.4	50740.8	4025.38	18.0676	42.861	526.672	-431.735	-844.537
286.75	53296.5	53923.2	5174.86	1422.85	386.135	1332.53	-497.314	-520.655
286.7	56237.5	56474.8	5981.59	659.231	363.562	-682.869	1620.95	-887.38
286.65	59054	58653	4465.61	554.147	-482.937	-128.573	-519.052	-525.77
286.6	62637.9	61356.4	7039.94	956.538	-969.454	418.361	874.565	1104.11
286.55	64601.5	62805.4	7948.54	2847.32	768.909	1986.87	-332.326	-51.8194
286.5	66916.1	62858	6349.32	859.391	527.037	-77.1105	355.134	138.368
286.45	67986.6	64535.9	7050.11	1254.62	2244.8	-56.6683	-470.21	-515.418
286.4	68637	65804.6	9035.67	1264.85	1313.04	129.111	-44.5252	-23.276
286.35	69725.5	66147.8	6879.64	1017.88	1500.59	-593.871	117.002	-355.313
286.3	68105.7	63215.1	7544.59	2762.5	1148.26	1276.28	876.168	936.352
286.25	66675.3	60368.6	9554.95	2849.42	662.835	811.443	605.747	-100.414
286.2	62235.5	56473.7	7522.08	2933.36	990.067	758.499	1085.49	-571.755
286.15	58748.1	53601.1	8199.26	3286.98	1979.69	-401.687	1249.14	-740.832
286.1	53135.8	50182.9	7255.72	2341.91	2498.43	1150.75	10.3821	-728.825
286.05	48132.4	45987.7	8238.69	2682.8	857.968	-91.3425	-144.103	379.069
286	41441.6	40990	7702.39	4404.23	2270.97	1582.9	508.327	631.632
285.95	36405.6	38367.9	8282.1	3572.83	1292.1	701.331	318.283	-918.377
285.9	30385	33457.3	8524.15	4127.2	1880.98	1181.81	1847.34	-828.224
285.85	25430.6	30491.3	7934.95	2943.95	2343.23	2333.21	-76.9524	-291.203
285.8	21746	28091.1	7579.99	2005.69	3380.45	1211.41	375.92	789.367
285.75	17370.2	23324.9	7420.8	3894.04	2740.25	1796.31	574.453	512.137
285.7	14652.4	21100.6	8089.01	4349.66	2489.22	1925.84	63.1315	52.7322
285.65	12362.6	20109.5	9295.33	3875.2	1682.97	1584.96	1171.45	-58.2453
285.6	9954.38	19465.8	9385.52	3649.4	3587.18	2659.67	512.934	-645.21
285.55	9367.59	18335.5	8966.47	5060.04	2992.56	4177	-150.799	-383.582
285.5	7669.8	17321.9	9962.19	5127.07	4456.99	2875.03	325.001	2027.24
285.45	6774.27	17122.5	10345.9	6582.58	3754.51	2855.88	-143.696	857.884
285.4	6019.67	17919	10260.1	6052.95	4497.46	2924.73	809.406	-151.911
285.35	6086.12	17124.5	11246.5	6830.93	5064.56	4178.78	1420.04	318.727
285.3	5018.24	15990.4	11399.6	4954.72	5070.02	3193.25	1687.52	701.897
285.25	4783.2	15114.1	10587	7995.1	6030.66	4227.38	1831.84	708.03
285.2	4473.4	13631.4	10818.3	7554.44	4915.93	4833.4	650.766	1853
285.15	4087.79	14682.8	12314.5	6927.74	6146.95	3838.51	1480.77	1024.27
285.1	4408.86	13280.4	9935.99	7131.39	4924.26	3932.92	561.902	1338.97
285.05	3469.47	12302.4	10094.3	5748.92	6003.59	5648.79	1711.4	1241.01
285	3080.04	11315.7	9205.68	7005.54	2685.32	3529.36	157.193	510.995
284.95	2352.37	11884.3	8250.45	7019.57	4436.97	4656.91	647.338	2335.07
284.9	2496.45	11078.7	7459.67	4846.02	5666.73	5548.84	3130.49	914.555
284.85	2684.03	8816.82	7935.82	5177.39	5703.22	5733.74	882.641	2107.42
284.8	2637.65	9068.08	7261.96	5071.67	5585.55	5361.33	1372.18	2631.68
284.75	2080.44	8218.51	6871.05	4281.78	6389.73	5567.54	3099.25	2193.93
284.7	1743.29	8584.55	5757.54	4656.13	5131.18	6028.41	2626.37	428.994
284.65	2005.07	7088.53	6094.99	5204.24	5073.43	5401.08	2753.04	3940.02
284.6	2198.82	7339.3	6103.56	3954.25	5158.59	5173.72	2453.27	1720.85
284.55	1471.87	6803.5	5434.4	3661.23	5689.68	5806.45	2918.94	1792.58
284.5	1209.21	7374.77	6263.7	3915.39	4115.81	5221.31	3785.94	2920.19
284.45	1665.53	6530.73	4315.78	4375.98	5034.15	5430.22	2713.21	3938.06
284.4	776.147	7141.88	5399.89	3973.25	3836.8	6589.9	2765.57	1729.34
284.35	1152.99	5904.46	6538.1	4123.22	3414.65	6539.93	3474.6	2922.06
284.3	989.174	6179.25	4395	3909.47	4276.13	4414.7	5057.41	2219.16
284.25	1595.25	6485.37	4687.53	3614.92	3609	3904.46	3551.42	3870.38
284.2	1155.51	5373.08	4506.75	4811.59	4186.1	5518.33	3924.17	2151.12
284.15	950.186	4877.62	7225.57	3982.35	3688.17	5641.34	2994.08	2753.24
284.1	682.438	3681.02	4492.58	4958.75	3804.64	4979.39	2498.31	2327.95
284.05	858.603	5547.95	5271.83	4221.81	3934.43	5154.26	3479.54	1466.55
284	328.488	3683.64	4637.72	3190.86	1991.83	3772.63	3324.89	2424.38
283.95	381.007	3596.79	5758.88	5109.49	3680.37	4066.97	3327.78	1834.66
283.9	474.839	5247.52	4588.15	5745.44	4617.84	4662.59	2437.94	1852.37
283.85	708.432	4051.39	3219.59	5286.69	3977.25	4888.6	3601.38	2827.19
283.8	798.692	4807.46	3409.55	2938.53	3320.96	4985.91	3055.51	2840.47
283.75	849.025	4505.35	3303.86	3817.67	4315.78	4704.27	3470.23	1388.15
283.7	453.041	6485.39	6772.93	4496.46	3146.13	5655.27	3544.09	1375.83
283.65	413.274	5311.67	4042.95	3540	4489.25	5309.48	2626.43	666.781
283.6	406.895	4310.22	3521.11	2725.4	2993.31	4909.42	3871.55	1761.01
283.55	419.415	2946.09	4594.65	3567.87	4154.59	4395.72	2990.84	1901.33
283.5	81.7258	3591.43	4448.07	4741.83	4027.59	2820.07	883.884	3330.44
283.45	386.45	3529.59	4118.11	2711.03	4005.1	4328.33	2862.52	794.011
283.4	-152.704	2870.11	3022.88	2874.55	1392.21	3071.51	3083.89	1355.74
283.35	125.064	4001.79	2389.8	2432.8	2420.36	3198.76	2470.46	1505.42
283.3	199.645	3274.65	3836.63	1144.55	3664.31	2859.38	883.986	126.968
283.25	-91.311	2894.93	2295.43	1982.86	1984.12	1308.79	1707.53	1284.43
283.2	207.26	3461.09	2982.52	-77.9151	1797.13	2621.55	648.42	1162.05
283.15	-382.504	2802.75	1834.47	2064.8	2909.9	1965.3	923.2	-275.797
283.1	71.9338	2060.69	1299.04	403.781	3311.19	1512.81	1155.62	-1096.57
283.05	53.8292	1754.81	1206.14	434.972	1827.93	935.929	103.574	751.407
283	362.15	332.104	552.825	2082.44	310.161	1832.58	139.11	-433.059
282.95	355.234	1092.66	-982.752	1289.37	760.043	2147.77	141.363	-966.062
282.9	309.113	1611.6	312.635	660.987	844.806	815.579	116.549	230.395
282.85	-344.493	750.126	1384.27	702.609	419.736	224.125	543.942	-336.621
282.8	-227.847	324.44	1346.47	1345.57	-639.84	1126.59	-1051.14	1264.01
282.75	-335.536	660.778	643.594	452.241	95.4265	381.206	-613.366	475.455
282.7	-212.471	1728.39	424.993	-626.009	979.901	535.222	-1029.37	500.908
282.65	296.442	386.52	20.035	-216.795	-354.047	1444.93	413.21	120.586
282.6	631.963	976.428	1422.09	-960.74	-549.051	570.625	56.7332	-540.283
282.55	453.52	1086.36	-33.4976	-281.473	-266.748	-135.365	-683.442	-63.4625
282.5	-408.125	825.559	1689.63	333.364	537.212	37.2825	214.031	0.28612
282.45	-3.88221	705.259	-889.189	1044.12	549.166	469.896	205.487	-1102.8
282.4	-1.32921	295.683	-210.642	-319.881	380.438	-250.201	104.246	-1159.5
282.35	55.2852	-766.954	-504.423	-635.32	963.334	183.311	-330.385	694.428
282.3	325.708	136.55	581.756	230.098	-1341.85	1478.74	-386.119	-511.816
282.25	334.35	-687.613	-264.834	326.652	-844.852	-108.623	-33.6803	-206.023
282.2	-424.383	14.7349	713.064	-342.395	-530.403	2007.5	415.187	1499
282.15	-100.089	1581.76	914.689	438.203	659.736	-131.615	-307.275	790.447
282.1	-79.3713	95.6327	-61.7356	-251.322	-292.21	-164.738	338.16	841.482
282.05	-278.502	-577.512	-382.999	-206.757	-35.0268	425.365	549.704	1022.27
282	-205.758	542.469	-876.907	602.1	384.482	-753.1	1018.56	1312.97
281.95	336.913	458.705	1111.72	1166.44	-49.5	-569.941	463.898	349.717
281.9	-74.4378	736.314	849.064	-71.5709	1369.2	-373.986	-862.095	-807.348
281.85	-13.7653	-505.589	582.271	-758.763	1566.74	-822.079	373.736	392.898
281.8	296.307	1099.1	528.493	780.014	151.277	-1166.08	-235.458	964.572
281.75	326.821	634.472	-1360.13	-126.101	-577.059	-400.866	-491.538	734.784
281.7	36.8121	-704.375	1080.52	197.025	-796.136	-269.325	289.625	339.634
281.65	89.9837	-694.359	75.5721	-784.488	-804.834	-100.361	416.152	769.218
281.6	-183.298	403.596	347.133	-333.526	-670.041	67.1113	196.156	-277.378
281.55	-116.004	693.565	221.306	-207.983	-166.652	-576.834	823.742	-1152.07
281.5	146.896	-724.385	660.186	382.239	-280.571	-107.132	-1213.99	576.218
281.45	34.7614	253.81	549.864	841.231	-24.7083	113.273	-122.958	-108.445
281.4	-5.04993	-539.793	-550.579	623.077	-433.979	700.429	715.931	-508.991
281.35	312.152	286.862	702.934	-102.142	374.694	51.3757	-670.246	-512.359
281.3	-53.2776	-867.174	-604.523	-496.353	703.384	545.149	-387.417	629.507
281.25	129.014	390.146	-542.885	540.513	526.16	-1064.22	1285.49	-169.338
281.2	-57.2861	133.866	-709.088	211.518	-70.9171	-63.7095	473.531	-257.847
281.15	116.172	409.028	-91.075	258.723	428.213	234.704	-734.227	2.02865
281.1	14.4039	1086.67	1357.21	40.1839	417.605	-546.963	436.268	267.33
281.05	275.093	337.828	-281.187	739.951	-227.691	66.3046	986.068	105.099
281	547.92	315.536	401.786	691.074	92.3744	135.519	-108.778	445.371
280.95	-147.436	-109.176	-455.829	-835.403	-882.155	115.69	1443.77	393.181
280.9	-413.961	-313.278	-535.991	170.561	-674.239	-552.174	-248.234	-342.438
280.85	136.023	-902.744	-196.662	370.007	61.1627	322.934	1569.24	1088.54
280.8	-176.474	-295.547	974.194	362.97	-971.914	-70.981	964.225	712.155
280.75	-142.775	-383.664	-451.39	907.484	-817.437	476.086	-297.238	-166.58
280.7	-12.2028	113.926	456.617	112.582	-352.373	-287.861	-107.119	-32.6344
280.65	-466.749	920.245	187.244	-864.708	279.307	-888.82	-543.389	724.013
280.6	-153.072	2050.31	-1044.48	-1775.36	503.629	-1230.79	-282.021	431.383
280.55	-331.498	-402.856	-445.535	1730.66	185.619	514.238	-62.9872	569.497
280.5	-113.019	853.759	1996.11	1263.36	-204.698	-88.7429	-497.265	159.372
280.45	-68.9608	486.171	1072.47	565.783	785.699	-318.728	771.168	-383.974
280.4	205.015	673.396	-1216.44	-884.066	717.831	574.284	-847.667	1409.47
280.35	1.91437	-394.554	-214.581	309.838	1355.72	228.293	592.249	599.731
280.3	482.41	-1360.66	198.048	577.512	-265.625	-350.7	181.935	426.812
280.25	279.507	-1242.92	315.469	674.974	-601.178	-789.695	409.407	814.729
280.2	-387.79	472.677	-168.304	648.239	151.073	-273.691	-577.318	-1045.51
280.15	-122.144	-858.85	-575.255	-674.678	668.144	34.312	-63.226	-605.88
280.1	358.784	-1105.5	-578.372	265.236	564.046	-59.9166	764.696	-275.385

## Sheet: Fig. 3c
Binding Energy (eV)	Exp. Data	CHxOH	CHxO	CHx	Fitted curve
290.75	1545.9	0.05178	2.83861e-06	0	0.05179
290.7	1632.9	0.06303	3.93612e-06	0	0.06303
290.65	-317.099	0.07659	5.44372e-06	0	0.07659
290.6	565.902	0.0929	7.50911e-06	0	0.09291
290.55	-797.098	0.11251	1.03311e-05	0	0.11252
290.5	-455.097	0.13602	1.41767e-05	0	0.13603
290.45	-155.096	0.16417	1.94032e-05	0	0.16418
290.4	1263.91	0.19781	2.64875e-05	0	0.19783
290.35	-99.0937	0.23795	3.60645e-05	0	0.23798
290.3	-157.092	0.28576	4.89771e-05	0	0.28581
290.25	-1326.09	0.34261	6.6341e-05	0	0.34268
290.2	-306.088	0.4101	8.96286e-05	0	0.41019
290.15	137.914	0.49007	0.000120779	0	0.49019
290.1	10.9176	0.58469	0.000162335	0	0.58485
290.05	111.921	0.69644	0.000217629	1.71274e-08	0.69665
290	-880.074	0.8282	0.000291007	2.45763e-08	0.82849
289.95	-1371.07	0.98331	0.000388127	3.51715e-08	0.98369
289.9	-868.063	1.16559	0.000516336	5.02016e-08	1.1661
289.85	-142.055	1.37945	0.000685138	7.14656e-08	1.38014
289.8	620.954	1.62997	0.000906807	1.01468e-07	1.63087
289.75	27.9642	1.92293	0.0012	1.43687e-07	1.92413
289.7	-374.024	2.265	0.00158	2.02937e-07	2.26657
289.65	35.991	2.66374	0.00207	2.85866e-07	2.66581
289.6	106.008	3.12781	0.00271	4.01625e-07	3.13053
289.55	604.028	3.66707	0.00355	5.62778e-07	3.67062
289.5	-303.948	4.29272	0.00462	7.86528e-07	4.29734
289.45	410.079	5.01745	0.00601	1.09636e-06	5.02346
289.4	-858.889	5.85568	0.00779	1.52423e-06	5.86347
289.35	1107.15	6.82368	0.01008	2.11356e-06	6.83377
289.3	184.193	7.93988	0.01301	2.92308e-06	7.9529
289.25	37.2434	9.22502	0.01675	4.03212e-06	9.24178
289.2	17.3026	10.7025	0.02151	5.54745e-06	10.724
289.15	-465.629	12.3986	0.02755	7.61239e-06	12.4261
289.1	827.451	14.3428	0.0352	1.04188e-05	14.378
289.05	-154.457	16.5682	0.04486	1.42228e-05	16.6132
289	-12.3508	19.1121	0.05704	1.93653e-05	19.1692
288.95	801.772	22.0158	0.07234	2.6299e-05	22.0882
288.9	-24.0867	25.3257	0.09153	3.56227e-05	25.4174
288.85	242.076	29.0937	0.11552	4.81273e-05	29.2094
288.8	-84.737	33.3774	0.14545	6.48537e-05	33.5231
288.75	-1002.52	38.2411	0.18268	8.71681e-05	38.4241
288.7	-1017.28	43.7563	0.2289	0.000116859	43.9857
288.65	-233.995	50.0025	0.28612	0.00015626	50.2893
288.6	-897.673	57.068	0.35679	0.00020841	57.4257
288.55	-770.305	65.0508	0.44385	0.000277254	65.496
288.5	76.1139	74.0597	0.55085	0.000367895	74.6123
288.45	119.592	84.2151	0.68203	0.000486923	84.8996
288.4	-1182.86	95.6505	0.84247	0.000642819	96.4963
288.35	190.753	108.514	1.03822	0.000846469	109.556
288.3	672.454	122.968	1.27648	0.00111	124.251
288.25	-1370.75	139.196	1.56579	0.00146	140.77
288.2	151.151	157.396	1.91625	0.0019	159.323
288.15	620.171	177.791	2.33981	0.00248	180.145
288.1	587.324	200.626	2.8505	0.00323	203.496
288.05	-794.374	226.172	3.46483	0.00418	229.663
288	-662.903	254.729	4.20213	0.00541	258.966
287.95	79.7544	286.631	5.08502	0.00699	291.762
287.9	675.622	322.244	6.13984	0.00899	328.444
287.85	-194.275	361.975	7.39726	0.01155	369.452
287.8	52.0897	406.276	8.8929	0.01479	415.274
287.75	187.748	455.646	10.668	0.0189	466.451
287.7	329.734	510.638	12.7702	0.02409	523.586
287.65	1057.09	571.863	15.2545	0.03063	587.35
287.6	-265.154	640.001	18.1842	0.03884	658.485
287.55	715.061	715.8	21.6319	0.04915	737.82
287.5	4.78411	800.091	25.6811	0.06203	826.271
287.45	868.073	893.787	30.4271	0.0781	924.856
287.4	1096.99	997.899	35.9789	0.09809	1034.7
287.35	3029.62	1113.53	42.4608	0.12291	1157.04
287.3	2678.02	1241.9	50.0143	0.15364	1293.24
287.25	1345.3	1384.31	58.8005	0.19158	1444.79
287.2	3066.55	1542.18	69.0022	0.23833	1613.31
287.15	2427.88	1717.03	80.8268	0.29579	1800.53
287.1	2320.41	1910.45	94.5092	0.36623	2008.31
287.05	3005.26	2124.06	110.315	0.45238	2238.57
287	2847.59	2359.48	128.546	0.55749	2493.26
286.95	4019.55	2618.25	149.542	0.68542	2774.29
286.9	3093.31	2901.69	173.687	0.84077	3083.43
286.85	3503.05	3210.77	201.415	1.02896	3422.12
286.8	4060.96	3545.88	233.215	1.25639	3791.31
286.75	5222.23	3906.53	269.642	1.53062	4191.15
286.7	6042.06	4291.04	311.318	1.86049	4620.67
286.65	4540.64	4696.11	358.95	2.2564	5077.38
286.6	7131.14	5116.4	413.333	2.73047	5556.84
286.55	8057.71	5544.11	475.366	3.29687	6052.28
286.5	6478.45	5968.72	546.066	3.97206	6554.36
286.45	7201.41	6376.96	626.581	4.77517	7051.13
286.4	9211.55	6753.21	718.21	5.72832	7528.46
286.35	7082.74	7080.41	822.42	6.85713	7970.96
286.3	7777.77	7341.51	940.869	8.19112	8363.49
286.25	9821.31	7521.37	1075.43	9.76425	8693.03
286.2	7824.96	7608.71	1228.2	11.6156	8950.72
286.15	8542.25	7597.82	1401.55	13.7898	9133.52
286.1	7642.72	7489.42	1598.12	16.3383	9245.14
286.05	8673.91	7290.56	1820.85	19.3194	9295.92
286	8190.41	7013.52	2072.96	22.7999	9301.77
285.95	8827.96	6674.04	2357.94	26.8559	9282.34
285.9	9133.38	6289.32	2679.49	31.5738	9258.97
285.85	8613.65	5876.21	3041.4	37.0517	9252.77
285.8	8334.88	5449.87	3447.36	43.4011	9283.04
285.75	8259.31	5022.99	3900.6	50.748	9366.2
285.7	9019.27	4605.47	4403.47	59.2354	9514.98
285.65	10326.2	4204.54	4956.67	69.0248	9737.81
285.6	10526.5	3825.06	5558.33	80.2988	10038.1
285.55	10227.8	3469.93	6202.74	93.2638	10413.6
285.5	11354.4	3140.55	6879.02	108.153	10855.2
285.45	11879.9	2837.16	7569.66	125.228	11346.1
285.4	11946.6	2559.25	8249.6	144.788	11861
285.35	13095.5	2305.74	8886.35	167.167	12366.7
285.3	13419.6	2075.25	9441.73	192.743	12823.8
285.25	12784.7	1866.22	9875.91	221.945	13191.3
285.2	13197.2	1677.03	10153.2	255.254	13431.9
285.15	14874.2	1506.05	10248.6	293.218	13519.2
285.1	12671.7	1351.7	10153.2	336.452	13442.5
285.05	12996.8	1212.5	9875.91	385.653	13209.3
285	12261.3	1087.04	9441.73	441.61	12843.2
284.95	11442.5	974.046	8886.35	505.213	12378.4
284.9	10769.8	872.317	8249.6	577.465	11853.5
284.85	11345.7	780.773	7569.66	659.498	11305.4
284.8	10755	698.426	6879.02	752.581	10765.5
284.75	10433.9	624.38	6202.74	858.133	10258.1
284.7	9380.61	557.825	5558.33	977.731	9799.96
284.65	9772.35	498.027	4956.67	1113.11	9401.4
284.6	9832.53	444.323	4403.47	1266.13	9067.82
284.55	9214.58	396.113	3900.6	1438.79	8801
284.5	10095.9	352.859	3447.36	1633.12	8600.3
284.45	8200.97	314.07	3041.4	1851.11	8463.52
284.4	9338.15	279.307	2679.49	2094.48	8387.48
284.35	10527.8	248.172	2357.94	2364.51	8368.28
284.3	8432.41	220.304	2072.96	2661.56	8401.24
284.25	8766.19	195.379	1820.85	2984.62	8480.63
284.2	8617.48	173.104	1598.12	3330.65	8599.13
284.15	11356.5	153.212	1401.55	3693.79	8747.13
284.1	8629.53	135.464	1228.2	4064.63	8912.04
284.05	9398.58	119.643	1075.43	4429.74	9077.77
284	8736.69	105.553	940.869	4771.65	9224.76
283.95	9811.74	93.0176	822.42	5069.87	9330.88
283.9	8576.47	81.876	718.21	5303.01	9373.6
283.85	7125.48	71.9838	626.581	5451.89	9333
283.8	7216.22	63.2105	546.066	5503.13	9195.28
283.75	6996.08	55.4385	475.366	5451.89	8955.53
283.7	10337.4	48.5612	413.333	5303.01	8618.76
283.65	7468.59	42.4831	358.95	5069.87	8198.73
283.6	6799.07	37.1178	311.318	4771.65	7715.14
283.55	7718.46	32.3876	269.642	4429.74	7190.03
283.5	7413.49	28.2226	233.215	4064.63	6644.61
283.45	6923.02	24.5602	201.415	3693.79	6097.07
283.4	5667.05	21.3438	173.687	3330.65	5561.61
283.35	4874.65	18.5231	149.542	2984.62	5048.35
283.3	6164.97	16.0527	128.546	2661.56	4563.79
283.25	4471.19	13.8921	110.315	2364.51	4111.59
283.2	5010.51	12.0052	94.5092	2094.48	3693.27
283.15	3720.15	10.3596	80.8268	1851.11	3308.86
283.1	3048.33	8.92664	69.0022	1633.12	2957.45
283.05	2825.26	7.68058	58.8005	1438.79	2637.51
283	2048.15	6.59868	50.0143	1266.13	2347.2
282.95	395.173	5.66073	42.4608	1113.11	2084.52
282.9	1579.52	4.8488	35.9789	977.731	1847.43
282.85	2546.34	4.14704	30.4271	858.133	1633.94
282.8	2409.8	3.54144	25.6811	752.581	1442.13
282.75	1614.03	3.01963	21.6319	659.498	1270.17
282.7	1308.17	2.57073	18.1842	577.465	1116.33
282.65	821.312	2.18516	15.2545	505.213	979.019
282.6	2146.58	1.85452	12.7702	441.61	856.722
282.55	619.063	1.57143	10.668	385.653	748.049
282.5	2274.85	1.32944	8.8929	336.452	651.707
282.45	-366.976	1.12294	7.39726	293.218	566.496
282.4	252.65	0.94699	6.13984	255.254	491.314
282.35	-96.2049	0.79733	5.08502	221.945	425.141
282.3	938.517	0.67024	4.20213	192.743	367.041
282.25	43.8663	0.5625	3.46483	167.167	316.157
282.2	976.89	0.4713	2.8505	144.788	271.704
282.15	1136.63	0.39425	2.33981	125.228	232.968
282.1	121.121	0.32925	1.91625	108.153	199.298
282.05	-236.603	0.27452	1.56579	93.2638	170.107
282	-764.514	0.2285	1.27648	80.2988	144.863
281.95	1192.41	0.18989	1.03822	69.0248	123.087
281.9	900.201	0.15753	0.84247	59.2354	104.349
281.85	605.869	0.13047	0.68203	50.748	88.2672
281.8	526.434	0.10788	0.55085	43.4011	74.4984
281.75	-1386.09	0.08905	0.44385	37.0517	62.7393
281.7	1032.31	0.07338	0.35679	31.5738	52.7212
281.65	6.64986	0.06037	0.28612	26.8559	44.207
281.6	258.933	0.04958	0.2289	22.7999	36.9883
281.55	115.17	0.04065	0.18268	19.3194	30.8826
281.5	537.367	0.03327	0.14545	16.3383	25.7305
281.45	411.532	0.02719	0.11552	13.7898	21.3931
281.4	-703.331	0.02217	0.09153	11.6156	17.7501
281.35	536.783	0.01806	0.07234	9.76425	14.6972
281.3	-783.123	0.01468	0.05704	8.19112	12.1446
281.25	-733.046	0.01191	0.04486	6.85713	10.0151
281.2	-909.981	0.00965	0.0352	5.72832	8.24243
281.15	-301.929	0.0078	0.02755	4.77517	6.77003
281.1	1137.11	0.0063	0.02151	3.97206	5.54966
281.05	-509.85	0.00508	0.01675	3.29687	4.54033
281	165.179	0.00408	0.01301	2.73047	3.70731
280.95	-699.797	0.00328	0.01008	2.2564	3.02124
280.9	-786.778	0.00263	0.00779	1.86049	2.45735
280.85	-453.762	0.0021	0.00601	1.53062	1.99485
280.8	711.251	0.00168	0.00462	1.25639	1.61627
280.75	-719.739	0.00134	0.00355	1.02896	1.30702
280.7	183.27	0.00107	0.00271	0.84077	1.0549
280.65	-90.7237	0.000847598	0.00207	0.68542	0.84977
280.6	-1326.72	0.000672328	0.00158	0.55749	0.68321
280.55	-731.714	0.000532358	0.0012	0.45238	0.54824
280.5	1706.29	0.000420781	0.000906807	0.36623	0.43907
280.45	779.292	0.000331998	0.000685138	0.29579	0.35096
280.4	-1512.71	0.000261483	0.000516336	0.23833	0.27999
280.35	-513.704	0.000205578	0.000388127	0.19158	0.22292
280.3	-103.702	0.000161338	0.000291007	0.15364	0.17714
280.25	11.299	0.000126392	0.000217629	0.12291	0.14048
280.2	-474.7	9.88386e-05	0.000162335	0.09809	0.11118
280.15	-883.699	7.71535e-05	0.000120779	0.0781	0.08782
280.1	-888.699	6.01182e-05	8.96286e-05	0.06203	0.06922
280.05	-210.698	4.67602e-05	6.6341e-05	0.04915	0.05445

## Sheet: Fig.3d
Binding Energy (eV)	Exp. Data	CHxO	CHx	C	Fitted curve
290.65	-787.035	1.10168e-06	0	8.13614e-09	1.10982e-06
290.6	-647.035	1.52763e-06	0	1.1687e-08	1.53932e-06
290.55	1324.96	2.11274e-06	0	1.67431e-08	2.12949e-06
290.5	-1022.04	2.91433e-06	0	2.39233e-08	2.93826e-06
290.45	-644.035	4.00958e-06	0	3.40926e-08	4.04367e-06
290.4	447.965	5.50207e-06	0	4.84564e-08	5.55053e-06
290.35	240.965	7.53049e-06	0	6.86906e-08	7.59918e-06
290.3	51.9646	1.02799e-05	0	9.71178e-08	1.03771e-05
290.25	-348.035	1.39969e-05	0	1.36948e-07	1.41338e-05
290.2	-366.035	1.90083e-05	0	1.92607e-07	1.92009e-05
290.15	359.965	2.57473e-05	0	2.70175e-07	2.60175e-05
290.1	285.965	3.47854e-05	0	3.77987e-07	3.51634e-05
290.05	388.965	4.68749e-05	0	5.27437e-07	4.74023e-05
290	-466.035	6.30032e-05	1.04745e-08	7.34049e-07	6.37477e-05
289.95	-839.035	8.4463e-05	1.50299e-08	1.01893e-06	8.5497e-05
289.9	-803.035	0.000112941	2.15095e-08	1.41066e-06	0.000114374
289.85	-497.035	0.000150635	3.07013e-08	1.94792e-06	0.000152613
289.8	1121.96	0.000200393	4.37055e-08	2.68276e-06	0.00020312
289.75	-1464.04	0.000265906	6.2054e-08	3.68521e-06	0.000269654
289.7	14.9646	0.000351937	8.78735e-08	5.04908e-06	0.000357074
289.65	-701.035	0.000464616	1.24108e-07	6.89971e-06	0.000471639
289.6	-28.0354	0.00061181	1.74824e-07	9.4042e-06	0.000621389
289.55	-457.035	0.000803592	2.45618e-07	1.27846e-05	0.000816622
289.5	456.965	0.00105	3.44173e-07	1.7335e-05	0.00107
289.45	870.965	0.00138	4.81009e-07	2.34443e-05	0.0014
289.4	375.965	0.00179	6.70488e-07	3.16249e-05	0.00183
289.35	-43.0353	0.00233	9.32161e-07	4.255e-05	0.00238
289.3	73.9647	0.00302	1.29257e-06	5.7102e-05	0.00308
289.25	271.965	0.00391	1.78764e-06	7.64336e-05	0.00399
289.2	-199.035	0.00505	2.46589e-06	0.000102047	0.00515
289.15	-479.035	0.0065	3.3926e-06	0.000135895	0.00664
289.1	-593.035	0.00835	4.65544e-06	0.000180508	0.00853
289.05	-354.035	0.01069	6.37173e-06	0.000239153	0.01094
289	-1076.04	0.01366	8.69812e-06	0.000316044	0.01398
288.95	-249.035	0.01741	1.18431e-05	0.000416593	0.01784
288.9	392.965	0.02214	1.60834e-05	0.000547737	0.0227
288.85	578.965	0.02808	2.17855e-05	0.00071834	0.02882
288.8	-415.034	0.03552	2.94328e-05	0.000939695	0.03649
288.75	-829.034	0.04483	3.9662e-05	0.00123	0.0461
288.7	411.966	0.05645	5.33086e-05	0.0016	0.0581
288.65	538.966	0.0709	7.14662e-05	0.00207	0.07304
288.6	-880.033	0.08884	9.55625e-05	0.00268	0.09162
288.55	-638.033	0.11104	0.000127456	0.00347	0.11464
288.5	-1172.03	0.13847	0.000169557	0.00447	0.14311
288.45	172.969	0.17226	0.00022499	0.00574	0.17823
288.4	-1340.03	0.21379	0.000297783	0.00736	0.22145
288.35	-280.029	0.2647	0.000393123	0.00941	0.27451
288.3	-481.028	0.32697	0.000517667	0.01201	0.3395
288.25	175.973	0.40294	0.000679939	0.01529	0.41891
288.2	-518.025	0.49541	0.000890814	0.01941	0.51571
288.15	259.977	0.60769	0.00116	0.02458	0.63343
288.1	1795.98	0.74371	0.00152	0.03105	0.77628
288.05	-10.0191	0.90809	0.00197	0.03913	0.9492
288	63.9832	1.1063	0.00256	0.0492	1.15805
287.95	507.985	1.34472	0.00331	0.0617	1.40974
287.9	893.988	1.63087	0.00427	0.0772	1.71235
287.85	-70.0107	1.97353	0.0055	0.09636	2.07539
287.8	-729.01	2.38291	0.00706	0.11999	2.50996
287.75	-243.01	2.87092	0.00905	0.14906	3.02903
287.7	24.9887	3.45139	0.01156	0.18473	3.64768
287.65	-116.016	4.14031	0.01473	0.2284	4.38344
287.6	-825.023	4.95619	0.01873	0.28173	5.25666
287.55	-848.036	5.92037	0.02376	0.34671	6.29083
287.5	-115.056	7.05739	0.03006	0.42568	7.51313
287.45	1214.92	8.39549	0.03793	0.52144	8.95487
287.4	-182.125	9.967	0.04776	0.63728	10.652
287.35	-355.181	11.8089	0.05999	0.77708	12.646
287.3	-914.257	13.9636	0.07517	0.9454	14.9842
287.25	542.64	16.4793	0.09396	1.14761	17.7209
287.2	-24.4955	19.4109	0.11716	1.38996	20.918
287.15	877.327	22.8209	0.14575	1.67976	24.6464
287.1	-313.904	26.7802	0.18089	2.02554	28.9866
287.05	992.8	31.3694	0.22397	2.43719	34.0305
287	261.423	36.6796	0.27666	2.92618	39.8824
286.95	148.946	42.8141	0.34094	3.50578	46.6608
286.9	2325.35	49.8897	0.41918	4.19131	54.5002
286.85	-279.401	58.0383	0.51418	5.00041	63.5529
286.8	526.672	67.4091	0.62927	5.95338	73.9917
286.75	1332.53	78.1704	0.76836	7.0735	86.0122
286.7	-682.869	90.5124	0.93606	8.38742	99.8359
286.65	-128.573	104.65	1.1378	9.92562	115.713
286.6	418.361	120.825	1.37992	11.7229	133.927
286.55	1986.87	139.311	1.66985	13.8189	154.799
286.5	-77.1105	160.417	2.01624	16.2587	178.692
286.45	-56.6683	184.492	2.42916	19.0936	206.015
286.4	129.111	211.932	2.9203	22.3818	237.234
286.35	-593.871	243.18	3.50322	26.1891	272.872
286.3	1276.28	278.742	4.19355	30.5903	313.526
286.25	811.443	319.186	5.00937	35.6698	359.866
286.2	758.499	365.157	5.97143	41.5231	412.651
286.15	-401.687	417.379	7.10363	48.2582	472.741
286.1	1150.75	476.671	8.43332	55.997	541.101
286.05	-91.3425	543.949	9.99184	64.8771	618.818
286	1582.9	620.241	11.815	75.0538	707.109
285.95	701.331	706.683	13.9435	86.7026	807.329
285.9	1181.81	804.529	16.424	100.022	920.974
285.85	2333.21	915.131	19.3093	115.234	1049.68
285.8	1211.41	1039.93	22.6594	132.593	1195.18
285.75	1796.31	1180.39	26.5424	152.384	1359.31
285.7	1925.84	1337.94	31.0355	174.93	1543.91
285.65	1584.96	1513.85	36.2261	200.594	1750.67
285.6	2659.67	1709.02	42.2129	229.789	1981.02
285.55	4177	1923.72	49.1076	262.981	2235.8
285.5	2875.03	2157.22	57.0365	300.695	2514.95
285.45	2855.88	2407.32	66.1419	343.525	2816.99
285.4	2924.73	2669.79	76.5847	392.135	3138.51
285.35	4178.78	2937.83	88.5466	447.272	3473.65
285.3	3193.25	3201.72	102.233	509.767	3813.72
285.25	4227.38	3448.85	117.874	580.537	4147.26
285.2	4833.4	3664.4	135.733	660.581	4460.71
285.15	3838.51	3832.9	156.104	750.969	4739.97
285.1	3932.92	3940.51	179.32	852.813	4972.65
285.05	5648.79	3977.55	205.761	967.221	5150.53
285	3529.36	3940.51	235.85	1095.22	5271.58
284.95	4656.91	3832.9	270.071	1237.62	5340.59
284.9	5548.84	3664.4	308.968	1394.85	5368.22
284.85	5733.74	3448.85	353.155	1566.71	5368.72
284.8	5361.33	3201.72	403.323	1752.02	5357.06
284.75	5567.54	2937.83	460.249	1948.22	5346.3
284.7	6028.41	2669.79	524.801	2150.97	5345.56
284.65	5401.08	2407.32	597.942	2353.81	5359.07
284.6	5173.72	2157.22	680.731	2547.98	5385.93
284.55	5806.45	1923.72	774.315	2722.79	5420.82
284.5	5221.31	1709.02	879.908	2866.52	5455.44
284.45	5430.22	1513.85	998.755	2967.91	5480.51
284.4	6589.9	1337.94	1132.06	3018.11	5488.12
284.35	6539.93	1180.39	1280.9	3012.46	5473.75
284.3	4414.7	1039.93	1446.04	2951.49	5437.46
284.25	3904.46	915.131	1627.7	2840.82	5383.66
284.2	5518.33	804.529	1825.28	2689.94	5319.74
284.15	5641.34	706.683	2036.89	2510.33	5253.9
284.1	4979.39	620.241	2258.98	2313.62	5192.84
284.05	5154.26	543.949	2485.77	2110.18	5139.9
284	3772.63	476.671	2709.06	1908.29	5094.01
283.95	4066.97	417.379	2918.15	1713.98	5049.51
283.9	4662.59	365.157	3100.53	1531.21	4996.9
283.85	4888.6	319.186	3243.11	1362.22	4924.52
283.8	4985.91	278.742	3334.16	1207.96	4820.86
283.75	4704.27	243.18	3365.5	1068.49	4677.17
283.7	5655.27	211.932	3334.16	943.283	4489.38
283.65	5309.48	184.492	3243.11	831.474	4259.08
283.6	4909.42	160.417	3100.53	732.011	3992.96
283.55	4395.72	139.311	2918.15	643.78	3701.24
283.5	2820.07	120.825	2709.06	565.674	3395.55
283.45	4328.33	104.65	2485.77	496.637	3087.06
283.4	3071.51	90.5124	2258.98	435.684	2785.17
283.35	3198.76	78.1704	2036.89	381.916	2496.98
283.3	2859.38	67.4091	1825.28	334.519	2227.21
283.25	1308.79	58.0383	1627.7	292.763	1978.5
283.2	2621.55	49.8897	1446.04	255.999	1751.93
283.15	1965.3	42.8141	1280.9	223.646	1547.36
283.1	1512.81	36.6796	1132.06	195.192	1363.94
283.05	935.929	31.3694	998.755	170.183	1200.31
283	1832.58	26.7802	879.908	148.217	1054.9
282.95	2147.77	22.8209	774.315	128.937	926.073
282.9	815.579	19.4109	680.731	112.029	812.171
282.85	224.125	16.4793	597.942	97.2138	711.635
282.8	1126.59	13.9636	524.801	84.2459	623.01
282.75	381.206	11.8089	460.249	72.9066	544.964
282.7	535.222	9.967	403.323	63.0026	476.292
282.65	1444.93	8.39549	353.155	54.3626	415.913
282.6	570.625	7.05739	308.968	46.835	362.861
282.55	-135.365	5.92037	270.071	40.2856	316.277
282.5	37.2825	4.95619	235.85	34.5952	275.402
282.45	469.896	4.14031	205.761	29.6586	239.56
282.4	-250.201	3.45139	179.32	25.3827	208.155
282.35	183.311	2.87092	156.104	21.6848	180.659
282.3	1478.74	2.38291	135.733	18.4923	156.608
282.25	-108.623	1.97353	117.874	15.7409	135.589
282.2	2007.5	1.63087	102.233	13.3737	117.237
282.15	-131.615	1.34472	88.5466	11.3409	101.232
282.1	-164.738	1.1063	76.5847	9.59844	87.2895
282.05	425.365	0.90809	66.1419	8.10773	75.1577
282	-753.1	0.74371	57.0365	6.83488	64.615
281.95	-569.941	0.60769	49.1076	5.75021	55.4655
281.9	-373.986	0.49541	42.2129	4.82777	47.5361
281.85	-822.079	0.40294	36.2261	4.04491	40.6739
281.8	-1166.08	0.32697	31.0355	3.3819	34.7444
281.75	-400.866	0.2647	26.5424	2.82158	29.6287
281.7	-269.325	0.21379	22.6594	2.34906	25.2222
281.65	-100.361	0.17226	19.3093	1.95145	21.433
281.6	67.1113	0.13847	16.424	1.61761	18.1801
281.55	-576.834	0.11104	13.9435	1.33794	15.3925
281.5	-107.132	0.08884	11.815	1.10417	13.008
281.45	113.273	0.0709	9.99184	0.90921	10.9719
281.4	700.429	0.05645	8.43332	0.74699	9.23677
281.35	51.3757	0.04483	7.10363	0.61233	7.76079
281.3	545.149	0.03552	5.97143	0.5008	6.50775
281.25	-1064.22	0.02808	5.00937	0.40864	5.44609
281.2	-63.7095	0.02214	4.19355	0.33268	4.54837
281.15	234.704	0.01741	3.50322	0.2702	3.79083
281.1	-546.963	0.01366	2.9203	0.21895	3.15292
281.05	66.3046	0.01069	2.42916	0.17701	2.61685
281	135.519	0.00835	2.01624	0.14276	2.16734
280.95	115.69	0.0065	1.66985	0.11486	1.79121
280.9	-552.174	0.00505	1.37992	0.0922	1.47717
280.85	322.934	0.00391	1.1378	0.07383	1.21555
280.8	-70.981	0.00302	0.93606	0.05898	0.99807
280.75	476.086	0.00233	0.76836	0.04701	0.8177
280.7	-287.861	0.00179	0.62927	0.03737	0.66843
280.65	-888.82	0.00138	0.51418	0.02964	0.5452
280.6	-1230.79	0.00105	0.41918	0.02345	0.44368
280.55	514.238	0.000803592	0.34094	0.01851	0.36025
280.5	-88.7429	0.00061181	0.27666	0.01457	0.29184
280.45	-318.728	0.000464616	0.22397	0.01144	0.23588
280.4	574.284	0.000351937	0.18089	0.00896	0.19021
280.35	228.293	0.000265906	0.14575	0.00701	0.15303
280.3	-350.7	0.000200393	0.11716	0.00546	0.12283
280.25	-789.695	0.000150635	0.09396	0.00425	0.09835
280.2	-273.691	0.000112941	0.07517	0.00329	0.07857
280.15	34.312	8.4463e-05	0.05999	0.00255	0.06262

## Sheet: Fig. 3e
Temperature (K)	Intensity (CHxO)	Intensity (CHx)	Intensity (C)
145	0	0	0
160	9175	5581	0
180	10813	5223	0
200	8036	4751	15
230	6506	4167	1103
260	3292	2517	1916
300	466	2256	3375
350	380	1294	3697
400	0	872	3736
450	0	0	4473

## Sheet: Fig. 4a
Ptuc concentration (%)	error bar(+)	error bar (-)	Probabilities of conversion to CHxO*	error bar(+)	error bar (-)	Probabilities of conversion to CHx*	error bar(+)	error bar (-)
0.19474	0.00776	-0.00896	0.06304	0.01593	-0.01078	0.06926	0.00794	-0.00611
0.27969	0.00203	-0.00203	0.05126	0.00035075	-0.00035075	0.10485	0.00237	-0.00237
0.16307	0.0024	-0.0026	0.07393	0.00695	-0.00695	0.06703	0.02043	-0.01661
0.12894	0.00434	-0.00586	0.06888	0.00474	-0.00875	0.05153	0.01295	-0.01921
0.07642	0.01488	-0.01331	0.05126	0.00848	-0.00965	0.02607	0.00357	-0.00451
0.11156	0.00109	-0.00109	0.05766	0.00561	-0.00561	0.03439	0.00284	-0.00284
0.10442	0.00978	-0.00683	0.06355	0.00351	-0.00575	0.03178	0.00233	-0.00433
0.09905	0.00652	-0.00652	0.06155	0.00328	-0.00328	0.03039	0.0001035	-0.0001035
0.14092	0.00398	-0.00447	0.07139	0.00425	-0.00247	0.04143	0.00341	-0.00145

[truncated: 40 more sheets: Fig. 4b, Fig. 5a, Fig. 5b, Fig. 5c, Fig. 5d, Fig. 7b, Fig. 7b (inset), Fig. 7c, Fig. S1, Fig. S3a, Fig. S3b, Fig. S3c, Fig. S3d, Fig. S3e, Fig. S3f, Fig. S4a, Fig. S6, Fig. S7, Fig. S8, Fig. S9 …]
